# Supplementary material for: Ultrastructural Correlates of Enhanced Norepinephrine and Neuropeptide Y Cotransmission in the Spontaneously Hypertensive Rat Brain
Source: ASN Neuro. 2015 Oct 27;7(5):1759091415610115. doi: 10.1177/1759091415610115 (PMC4641560; doi:10.1177/1759091415610115)
Supplement: Supplementary material [file Online_Supplemental_Material.xlsx]

## Sheet: simulation of optical sections
vesicle diameter (nm):	25		50		75		100		125		150		175		200		225		250		275		300		325		350		375		400		425		450		475		500		525		550		575		600		625
radius (nm):	12.5		25		37.5		50		62.5		75		87.5		100		112.5		125		137.5		150		162.5		175		187.5		200		212.5		225		237.5		250		262.5		275		287.5		300		312.5
	section relative to vesicle equator (nm):	phi(rad)	section relative to vesicle equator (nm):	phi(rad)	section relative to vesicle equator (nm):	phi(rad)	section relative to vesicle equator (nm):	phi(rad)	section relative to vesicle equator (nm):	phi(rad)	section relative to vesicle equator (nm):	phi(rad)	section relative to vesicle equator (nm):	phi(rad)	section relative to vesicle equator (nm):	phi(rad)	section relative to vesicle equator (nm):	phi(rad)	section relative to vesicle equator (nm):	phi(rad)	section relative to vesicle equator (nm):	phi(rad)	section relative to vesicle equator (nm):	phi(rad)	section relative to vesicle equator (nm):	phi(rad)	section relative to vesicle equator (nm):	phi(rad)	section relative to vesicle equator (nm):	phi(rad)	section relative to vesicle equator (nm):	phi(rad)	section relative to vesicle equator (nm):	phi(rad)	section relative to vesicle equator (nm):	phi(rad)	section relative to vesicle equator (nm):	phi(rad)	section relative to vesicle equator (nm):	phi(rad)	section relative to vesicle equator (nm):	phi(rad)	section relative to vesicle equator (nm):	phi(rad)	section relative to vesicle equator (nm):	phi(rad)	section relative to vesicle equator (nm):	phi(rad)	section relative to vesicle equator (nm):
	-12.5	-1.5708	-25	-1.5708	-37.5	-1.5708	-50	-1.5708	-62.5	-1.5708	-75	-1.5708	-87.5	-1.5708	-100	-1.5708	-112.5	-1.5708	-125	-1.5708	-137.5	-1.5708	-150	-1.5708	-162.5	-1.5708	-175	-1.5708	-187.5	-1.5708	-200	-1.5708	-212.5	-1.5708	-225	-1.5708	-237.5	-1.5708	-250	-1.5708	-262.5	-1.5708	-275	-1.5708	-287.5	-1.5708	-300	-1.5708	-312.5
	-11.5	-1.16808	-24	-1.287	-36.5	-1.33934	-49	-1.37046	-61.5	-1.39167	-74	-1.40732	-86.5	-1.41947	-99	-1.42926	-111.5	-1.43736	-124	-1.44422	-136.5	-1.45012	-149	-1.45526	-161.5	-1.4598	-174	-1.46384	-186.5	-1.46747	-199	-1.47075	-211.5	-1.47374	-224	-1.47648	-236.5	-1.479	-249	-1.48132	-261.5	-1.48348	-274	-1.48549	-286.5	-1.48737	-299	-1.48912	-311.5
	-10.5	-0.997283	-23	-1.16808	-35.5	-1.24273	-48	-1.287	-60.5	-1.31713	-73	-1.33934	-85.5	-1.35658	-98	-1.37046	-110.5	-1.38195	-123	-1.39167	-135.5	-1.40003	-148	-1.40732	-160.5	-1.41374	-173	-1.41947	-185.5	-1.42461	-198	-1.42926	-210.5	-1.43349	-223	-1.43736	-235.5	-1.44093	-248	-1.44422	-260.5	-1.44728	-273	-1.45012	-285.5	-1.45277	-298	-1.45526	-310.5
	-9.5	-0.863313	-22	-1.07586	-34.5	-1.16808	-47	-1.22263	-59.5	-1.2597	-72	-1.287	-84.5	-1.30818	-97	-1.32523	-109.5	-1.33934	-122	-1.35127	-134.5	-1.36152	-147	-1.37046	-159.5	-1.37835	-172	-1.38537	-184.5	-1.39167	-197	-1.39737	-209.5	-1.40256	-222	-1.40732	-234.5	-1.41168	-247	-1.41572	-259.5	-1.41947	-272	-1.42295	-284.5	-1.42621	-297	-1.42926	-309.5
	-8.5	-0.747763	-21	-0.997283	-33.5	-1.10471	-46	-1.16808	-58.5	-1.21109	-71	-1.24273	-83.5	-1.26726	-96	-1.287	-108.5	-1.30333	-121	-1.31713	-133.5	-1.329	-146	-1.33934	-158.5	-1.34846	-171	-1.35658	-183.5	-1.36387	-196	-1.37046	-208.5	-1.37646	-221	-1.38195	-233.5	-1.38701	-246	-1.39167	-258.5	-1.396	-271	-1.40003	-283.5	-1.40379	-296	-1.40732	-308.5
	-7.5	-0.643501	-20	-0.927295	-32.5	-1.04848	-45	-1.11977	-57.5	-1.16808	-70	-1.20359	-82.5	-1.2311	-95	-1.25324	-107.5	-1.27154	-120	-1.287	-132.5	-1.30029	-145	-1.31187	-157.5	-1.32209	-170	-1.33118	-182.5	-1.33934	-195	-1.34672	-207.5	-1.35344	-220	-1.35959	-232.5	-1.36524	-245	-1.37046	-257.5	-1.37531	-270	-1.37981	-282.5	-1.38402	-295	-1.38797	-307.5
	-6.5	-0.546851	-19	-0.863313	-31.5	-0.997283	-44	-1.07586	-56.5	-1.12903	-69	-1.16808	-81.5	-1.19832	-94	-1.22263	-106.5	-1.24273	-119	-1.2597	-131.5	-1.27429	-144	-1.287	-156.5	-1.29821	-169	-1.30818	-181.5	-1.31713	-194	-1.32523	-206.5	-1.3326	-219	-1.33934	-231.5	-1.34554	-244	-1.35127	-256.5	-1.35658	-269	-1.36152	-281.5	-1.36614	-294	-1.37046	-306.5
	-5.5	-0.455599	-18	-0.803802	-30.5	-0.949859	-43	-1.03527	-55.5	-1.09298	-68	-1.13531	-80.5	-1.16808	-93	-1.19441	-105.5	-1.21617	-118	-1.23455	-130.5	-1.25034	-143	-1.26409	-155.5	-1.27621	-168	-1.287	-180.5	-1.29669	-193	-1.30544	-205.5	-1.31341	-218	-1.3207	-230.5	-1.32741	-243	-1.3336	-255.5	-1.33934	-268	-1.34468	-280.5	-1.34968	-293	-1.35435	-305.5
	-4.5	-0.368268	-17	-0.747763	-29.5	-0.905391	-42	-0.997283	-54.5	-1.05927	-67	-1.10471	-79.5	-1.13985	-92	-1.16808	-104.5	-1.1914	-117	-1.21109	-129.5	-1.228	-142	-1.24273	-154.5	-1.25571	-167	-1.26726	-179.5	-1.27763	-192	-1.287	-204.5	-1.29553	-217	-1.30333	-229.5	-1.31051	-242	-1.31713	-254.5	-1.32328	-267	-1.329	-279.5	-1.33434	-292	-1.33934	-304.5
	-3.5	-0.283794	-16	-0.694498	-28.5	-0.863313	-41	-0.961411	-53.5	-1.02748	-66	-1.07586	-78.5	-1.11326	-91	-1.14328	-103.5	-1.16808	-116	-1.18901	-128.5	-1.20698	-141	-1.22263	-153.5	-1.23642	-166	-1.24869	-178.5	-1.2597	-191	-1.26966	-203.5	-1.27872	-216	-1.287	-228.5	-1.29462	-241	-1.30166	-253.5	-1.30818	-266	-1.31425	-278.5	-1.31992	-291	-1.32523	-303.5
	-2.5	-0.201358	-15	-0.643501	-27.5	-0.823212	-40	-0.927295	-52.5	-0.997283	-65	-1.04848	-77.5	-1.08803	-90	-1.11977	-102.5	-1.14597	-115	-1.16808	-127.5	-1.18706	-140	-1.20359	-152.5	-1.21815	-165	-1.2311	-177.5	-1.24273	-190	-1.25324	-202.5	-1.26279	-215	-1.27154	-227.5	-1.27958	-240	-1.287	-252.5	-1.29389	-265	-1.30029	-277.5	-1.30627	-290	-1.31187	-302.5
	-1.5	-0.12029	-14	-0.594386	-26.5	-0.784776	-39	-0.894666	-51.5	-0.968435	-64	-1.02235	-76.5	-1.06396	-89	-1.09735	-101.5	-1.12489	-114	-1.14813	-126.5	-1.16808	-139	-1.18545	-151.5	-1.20074	-164	-1.21435	-176.5	-1.22656	-189	-1.23759	-201.5	-1.24763	-214	-1.25681	-226.5	-1.26525	-239	-1.27305	-251.5	-1.28028	-264	-1.287	-276.5	-1.29328	-289	-1.29916	-301.5
	-0.5	-0.0400107	-13	-0.546851	-25.5	-0.747763	-38	-0.863313	-50.5	-0.94075	-63	-0.997283	-75.5	-1.0409	-88	-1.07586	-100.5	-1.10471	-113	-1.12903	-125.5	-1.14991	-138	-1.16808	-150.5	-1.18408	-163	-1.19832	-175.5	-1.21109	-188	-1.22263	-200.5	-1.23313	-213	-1.24273	-225.5	-1.25155	-238	-1.2597	-250.5	-1.26726	-263	-1.27429	-275.5	-1.28086	-288	-1.287	-300.5
	0.5	0.0400107	-12	-0.500655	-24.5	-0.711979	-37	-0.83307	-49.5	-0.914078	-62	-0.973158	-74.5	-1.0187	-87	-1.0552	-99.5	-1.0853	-112	-1.11068	-124.5	-1.13245	-137	-1.1514	-149.5	-1.16808	-162	-1.18292	-174.5	-1.19623	-187	-1.20826	-199.5	-1.2192	-212	-1.2292	-224.5	-1.2384	-237	-1.24689	-249.5	-1.25476	-262	-1.26209	-274.5	-1.26893	-287	-1.27533	-299.5
	1.5	0.12029	-11	-0.455599	-23.5	-0.677268	-36	-0.803802	-48.5	-0.888299	-61	-0.949859	-73.5	-0.997283	-86	-1.03527	-98.5	-1.06658	-111	-1.09298	-123.5	-1.11562	-136	-1.13531	-148.5	-1.15266	-161	-1.16808	-173.5	-1.18191	-186	-1.19441	-198.5	-1.20578	-211	-1.21617	-223.5	-1.22573	-236	-1.23455	-248.5	-1.24273	-261	-1.25034	-273.5	-1.25744	-286	-1.26409	-298.5
	2.5	0.201358	-10	-0.411517	-22.5	-0.643501	-35	-0.775397	-47.5	-0.863313	-60	-0.927295	-72.5	-0.976551	-85	-1.01599	-97.5	-1.04848	-110	-1.07586	-122.5	-1.09934	-135	-1.11977	-147.5	-1.13775	-160	-1.15374	-172.5	-1.16808	-185	-1.18104	-197.5	-1.19282	-210	-1.20359	-222.5	-1.21349	-235	-1.22263	-247.5	-1.2311	-260	-1.23899	-272.5	-1.24635	-285	-1.25324	-297.5
	3.5	0.283794	-9	-0.368268	-21.5	-0.610568	-34	-0.747763	-46.5	-0.839037	-59	-0.905391	-71.5	-0.956437	-84	-0.997283	-96.5	-1.03093	-109	-1.05927	-121.5	-1.08357	-134	-1.10471	-146.5	-1.12331	-159	-1.13985	-171.5	-1.15468	-184	-1.16808	-196.5	-1.18026	-209	-1.1914	-221.5	-1.20164	-234	-1.21109	-246.5	-1.21985	-259	-1.228	-271.5	-1.23561	-284	-1.24273	-296.5
	4.5	0.368268	-8	-0.325729	-20.5	-0.578378	-33	-0.720819	-45.5	-0.8154	-58	-0.884082	-70.5	-0.93688	-83	-0.979108	-95.5	-1.01388	-108	-1.04316	-120.5	-1.06826	-133	-1.09009	-145.5	-1.10929	-158	-1.12637	-170.5	-1.14168	-183	-1.15551	-195.5	-1.16808	-208	-1.17958	-220.5	-1.19014	-233	-1.19989	-245.5	-1.20893	-258	-1.21734	-270.5	-1.22519	-283	-1.23254	-295.5
	5.5	0.455599	-7	-0.283794	-19.5	-0.546851	-32	-0.694498	-44.5	-0.792342	-57	-0.863313	-69.5	-0.917831	-82	-0.961411	-94.5	-0.997283	-107	-1.02748	-119.5	-1.05336	-132	-1.07586	-144.5	-1.09566	-157	-1.11326	-169.5	-1.12903	-182	-1.14328	-194.5	-1.15624	-207	-1.16808	-219.5	-1.17896	-232	-1.18901	-244.5	-1.19832	-257	-1.20698	-269.5	-1.21506	-282	-1.22263	-294.5
	6.5	0.546851	-6	-0.242366	-18.5	-0.515918	-31	-0.668743	-43.5	-0.769812	-56	-0.843037	-68.5	-0.899245	-81	-0.944152	-93.5	-0.981103	-106	-1.0122	-118.5	-1.03884	-131	-1.062	-143.5	-1.08238	-156	-1.10049	-168.5	-1.11672	-181	-1.13138	-193.5	-1.14471	-206	-1.15689	-218.5	-1.16808	-231	-1.17841	-243.5	-1.18799	-256	-1.19689	-268.5	-1.20521	-281	-1.21299	-293.5
	7.5	0.643501	-5	-0.201358	-17.5	-0.485518	-30	-0.643501	-42.5	-0.747763	-55	-0.823212	-67.5	-0.881083	-80	-0.927295	-92.5	-0.965304	-105	-0.997283	-117.5	-1.02468	-130	-1.04848	-142.5	-1.06942	-155	-1.08803	-167.5	-1.10471	-180	-1.11977	-192.5	-1.13346	-205	-1.14597	-217.5	-1.15747	-230	-1.16808	-242.5	-1.17791	-255	-1.18706	-267.5	-1.1956	-280	-1.20359	-292.5
	8.5	0.747763	-4	-0.160691	-16.5	-0.455599	-29	-0.618729	-41.5	-0.726156	-54	-0.803802	-66.5	-0.863313	-79	-0.910809	-91.5	-0.949859	-104	-0.982703	-116.5	-1.01083	-129	-1.03527	-141.5	-1.05676	-154	-1.07586	-166.5	-1.09298	-179	-1.10843	-191.5	-1.12248	-204	-1.13531	-216.5	-1.14711	-229	-1.15799	-241.5	-1.16808	-254	-1.17746	-266.5	-1.18622	-279	-1.19441	-291.5
	9.5	0.863313	-3	-0.12029	-15.5	-0.426112	-28	-0.594386	-40.5	-0.704956	-53	-0.784776	-65.5	-0.845905	-78	-0.894666	-90.5	-0.93474	-103	-0.968435	-115.5	-0.997283	-128	-1.02235	-140.5	-1.04438	-153	-1.06396	-165.5	-1.08151	-178	-1.09735	-190.5	-1.11174	-203	-1.12489	-215.5	-1.13698	-228	-1.14813	-240.5	-1.15847	-253	-1.16808	-265.5	-1.17705	-278	-1.18545	-290.5
	10.5	0.997283	-2	-0.0800856	-14.5	-0.397014	-27	-0.570437	-39.5	-0.684131	-52	-0.766104	-64.5	-0.828832	-77	-0.878841	-89.5	-0.919924	-102	-0.954457	-114.5	-0.984015	-127	-1.00969	-139.5	-1.03226	-152	-1.05231	-164.5	-1.07028	-177	-1.08649	-189.5	-1.10123	-202	-1.1147	-214.5	-1.12707	-227	-1.13849	-239.5	-1.14906	-252	-1.1589	-264.5	-1.16808	-277	-1.17667	-289.5
	11.5	1.16808	-1	-0.0400107	-13.5	-0.368268	-26	-0.546851	-38.5	-0.663655	-51	-0.747763	-63.5	-0.812072	-76	-0.863313	-88.5	-0.905391	-101	-0.94075	-113.5	-0.971007	-126	-0.997283	-138.5	-1.02038	-151	-1.0409	-163.5	-1.05927	-176	-1.07586	-188.5	-1.09093	-201	-1.10471	-213.5	-1.11736	-226	-1.12903	-238.5	-1.13985	-251	-1.14991	-263.5	-1.1593	-276	-1.16808	-288.5
	12.5	1.5708	0	0	-12.5	-0.339837	-25	-0.523599	-37.5	-0.643501	-50	-0.729728	-62.5	-0.795603	-75	-0.848062	-87.5	-0.891123	-100	-0.927295	-112.5	-0.958242	-125	-0.985111	-137.5	-1.00873	-150	-1.0297	-162.5	-1.04848	-175	-1.06544	-187.5	-1.08084	-200	-1.09491	-212.5	-1.10784	-225	-1.11977	-237.5	-1.13082	-250	-1.1411	-262.5	-1.15068	-275	-1.15966	-287.5
	13.5	#NUM!	1	0.0400107	-11.5	-0.311689	-24	-0.500655	-36.5	-0.623648	-49	-0.711979	-61.5	-0.779406	-74	-0.83307	-86.5	-0.877102	-99	-0.914078	-111.5	-0.945704	-124	-0.973158	-136.5	-0.997283	-149	-1.0187	-161.5	-1.03789	-174	-1.0552	-186.5	-1.07093	-199	-1.0853	-211.5	-1.0985	-224	-1.11068	-236.5	-1.12196	-249	-1.13245	-261.5	-1.14224	-274	-1.1514	-286.5
	14.5	#NUM!	2	0.0800856	-10.5	-0.283794	-23	-0.477995	-35.5	-0.604074	-48	-0.694498	-60.5	-0.763465	-73	-0.818322	-85.5	-0.863313	-98	-0.901084	-110.5	-0.933381	-123	-0.961411	-135.5	-0.986039	-148	-1.0079	-160.5	-1.02748	-173	-1.04515	-185.5	-1.0612	-198	-1.07586	-210.5	-1.08933	-223	-1.10175	-235.5	-1.11326	-248	-1.12396	-260.5	-1.13394	-273	-1.14328	-285.5
	15.5	#NUM!	3	0.12029	-9.5	-0.256124	-22	-0.455599	-34.5	-0.584761	-47	-0.677268	-59.5	-0.747763	-72	-0.803802	-84.5	-0.849744	-97	-0.888299	-109.5	-0.921259	-122	-0.949859	-134.5	-0.974983	-147	-0.997283	-159.5	-1.01725	-172	-1.03527	-184.5	-1.05163	-197	-1.06658	-209.5	-1.08031	-222	-1.09298	-234.5	-1.10471	-247	-1.11562	-259.5	-1.12579	-272	-1.13531	-284.5
	16.5	#NUM!	4	0.160691	-8.5	-0.228654	-21	-0.433445	-33.5	-0.565692	-46	-0.660274	-58.5	-0.732286	-71	-0.789498	-83.5	-0.83638	-96	-0.875712	-108.5	-0.909328	-121	-0.93849	-133.5	-0.964104	-146	-0.986836	-158.5	-1.00719	-171	-1.02555	-183.5	-1.04223	-196	-1.05746	-208.5	-1.07145	-221	-1.08435	-233.5	-1.0963	-246	-1.10741	-258.5	-1.11778	-271	-1.12748	-283.5
	17.5	#NUM!	5	0.201358	-7.5	-0.201358	-20	-0.411517	-32.5	-0.546851	-45	-0.643501	-57.5	-0.717022	-70	-0.775397	-82.5	-0.823212	-95	-0.863313	-107.5	-0.897577	-120	-0.927295	-132.5	-0.953393	-145	-0.976551	-157.5	-0.997283	-170	-1.01599	-182.5	-1.03297	-195	-1.04848	-207.5	-1.06272	-220	-1.07586	-232.5	-1.08803	-245	-1.09934	-257.5	-1.1099	-270	-1.11977	-282.5
	18.5	#NUM!	6	0.242366	-6.5	-0.174213	-19	-0.389796	-31.5	-0.528224	-44	-0.626937	-56.5	-0.701958	-69	-0.761489	-81.5	-0.810228	-94	-0.851091	-106.5	-0.885996	-119	-0.916265	-131.5	-0.942842	-144	-0.966421	-156.5	-0.987527	-169	-1.00657	-181.5	-1.02385	-194	-1.03964	-206.5	-1.05414	-219	-1.06751	-231.5	-1.07989	-244	-1.0914	-256.5	-1.10214	-269	-1.11218	-281.5
	19.5	#NUM!	7	0.283794	-5.5	-0.147198	-18	-0.368268	-30.5	-0.509797	-43	-0.610568	-55.5	-0.687084	-68	-0.747763	-80.5	-0.797419	-93	-0.839037	-105.5	-0.874578	-118	-0.905391	-130.5	-0.932441	-143	-0.956437	-155.5	-0.977913	-168	-0.997283	-180.5	-1.01487	-193	-1.03093	-205.5	-1.04568	-218	-1.05927	-230.5	-1.07187	-243	-1.08357	-255.5	-1.09449	-268	-1.10471	-280.5
	20.5	#NUM!	8	0.325729	-4.5	-0.12029	-17	-0.346917	-29.5	-0.491558	-42	-0.594386	-54.5	-0.672389	-67	-0.734209	-79.5	-0.784776	-92	-0.827143	-104.5	-0.863313	-117	-0.894666	-129.5	-0.922184	-142	-0.946592	-154.5	-0.968435	-167	-0.988133	-179.5	-1.00602	-192	-1.02235	-204.5	-1.03734	-217	-1.05116	-229.5	-1.06396	-242	-1.07586	-254.5	-1.08696	-267	-1.09735	-279.5
	21.5	#NUM!	9	0.368268	-3.5	-0.0934694	-16	-0.325729	-28.5	-0.473496	-41	-0.578378	-53.5	-0.657865	-66	-0.720819	-78.5	-0.77229	-91	-0.8154	-103.5	-0.852195	-116	-0.884082	-128.5	-0.912065	-141	-0.93688	-153.5	-0.959085	-166	-0.979108	-178.5	-0.997283	-191	-1.01388	-203.5	-1.02911	-216	-1.04316	-228.5	-1.05617	-241	-1.06826	-253.5	-1.07954	-266	-1.09009	-278.5
	22.5	#NUM!	10	0.411517	-2.5	-0.0667161	-15	-0.304693	-27.5	-0.455599	-40	-0.562536	-52.5	-0.643501	-65	-0.707584	-77.5	-0.759955	-90	-0.803802	-102.5	-0.841217	-115	-0.873633	-127.5	-0.902076	-140	-0.927295	-152.5	-0.949859	-165	-0.970202	-177.5	-0.988668	-190	-1.00553	-202.5	-1.021	-215	-1.03527	-227.5	-1.04848	-240	-1.06076	-252.5	-1.07221	-265	-1.08293	-277.5
	23.5	#NUM!	11	0.455599	-1.5	-0.0400107	-14	-0.283794	-26.5	-0.437857	-39	-0.546851	-51.5	-0.629291	-64	-0.694498	-76.5	-0.747763	-89	-0.792342	-101.5	-0.830371	-114	-0.863313	-126.5	-0.892211	-139	-0.917831	-151.5	-0.94075	-164	-0.961411	-176.5	-0.980163	-189	-0.997283	-201.5	-1.013	-214	-1.02748	-226.5	-1.0409	-239	-1.05336	-251.5	-1.06499	-264	-1.07586	-276.5
	24.5	#NUM!	12	0.500655	-0.5	-0.0133337	-13	-0.263022	-25.5	-0.420262	-38	-0.531314	-50.5	-0.615226	-63	-0.681553	-75.5	-0.735707	-88	-0.781014	-100.5	-0.819653	-113	-0.853116	-125.5	-0.882466	-138	-0.908482	-150.5	-0.931753	-163	-0.952729	-175.5	-0.971765	-188	-0.989143	-200.5	-1.00509	-213	-1.01979	-225.5	-1.03341	-238	-1.04606	-250.5	-1.05785	-263	-1.06889	-275.5
	25.5	#NUM!	13	0.546851	0.5	0.0133337	-12	-0.242366	-24.5	-0.402805	-37	-0.515918	-49.5	-0.601299	-62	-0.668743	-74.5	-0.723781	-87	-0.769812	-99.5	-0.809057	-112	-0.843037	-124.5	-0.872835	-137	-0.899245	-149.5	-0.922864	-162	-0.944152	-174.5	-0.96347	-187	-0.981103	-199.5	-0.997283	-212	-1.0122	-224.5	-1.02601	-237	-1.03884	-249.5	-1.05081	-262	-1.062	-274.5
	26.5	#NUM!	14	0.594386	1.5	0.0400107	-11	-0.221814	-23.5	-0.385476	-36	-0.500655	-48.5	-0.587505	-61	-0.656061	-73.5	-0.711979	-86	-0.75873	-98.5	-0.798577	-111	-0.83307	-123.5	-0.863313	-136	-0.890113	-148.5	-0.914078	-161	-0.935675	-173.5	-0.955272	-186	-0.973158	-198.5	-0.989569	-211	-1.0047	-223.5	-1.0187	-236	-1.03172	-248.5	-1.04385	-261	-1.0552	-273.5
	27.5	#NUM!	15	0.643501	2.5	0.0667161	-10	-0.201358	-22.5	-0.368268	-35	-0.485518	-47.5	-0.573835	-60	-0.643501	-72.5	-0.700297	-85	-0.747763	-97.5	-0.788208	-110	-0.823212	-122.5	-0.853896	-135	-0.881083	-147.5	-0.905391	-160	-0.927295	-172.5	-0.947168	-185	-0.965304	-197.5	-0.981945	-210	-0.997283	-222.5	-1.01148	-235	-1.02468	-247.5	-1.03698	-260	-1.04848	-272.5
	28.5	#NUM!	16	0.694498	3.5	0.0934694	-9	-0.180986	-21.5	-0.351174	-34	-0.470501	-46.5	-0.560286	-59	-0.631059	-71.5	-0.688728	-84	-0.736906	-96.5	-0.777947	-109	-0.813457	-121.5	-0.84458	-134	-0.872151	-146.5	-0.896799	-159	-0.919008	-171.5	-0.939154	-184	-0.957539	-196.5	-0.974406	-209	-0.989953	-221.5	-1.00434	-234	-1.01771	-246.5	-1.03018	-259	-1.04184	-271.5
	29.5	#NUM!	17	0.747763	4.5	0.12029	-8	-0.160691	-20.5	-0.334186	-33	-0.455599	-45.5	-0.546851	-58	-0.618729	-70.5	-0.677268	-83	-0.726156	-95.5	-0.767788	-108	-0.803802	-120.5	-0.835361	-133	-0.863313	-145.5	-0.888299	-158	-0.910809	-170.5	-0.931227	-183	-0.949859	-195.5	-0.96695	-208	-0.982703	-220.5	-0.997283	-233	-1.01083	-245.5	-1.02346	-258	-1.03527	-270.5
	30.5	#NUM!	18	0.803802	5.5	0.147198	-7	-0.140461	-19.5	-0.317297	-32	-0.440804	-44.5	-0.533525	-57	-0.606506	-69.5	-0.665914	-82	-0.715507	-94.5	-0.757728	-107	-0.794243	-119.5	-0.826234	-132	-0.854565	-144.5	-0.879887	-157	-0.902696	-169.5	-0.923384	-182	-0.94226	-194.5	-0.959574	-207	-0.975531	-219.5	-0.9903	-232	-1.00402	-244.5	-1.01681	-257	-1.02877	-269.5
	31.5	#NUM!	19	0.863313	6.5	0.174213	-6	-0.12029	-18.5	-0.300502	-31	-0.426112	-43.5	-0.520303	-56	-0.594386	-68.5	-0.654659	-81	-0.704956	-93.5	-0.747763	-106	-0.784776	-118.5	-0.817197	-131	-0.845905	-143.5	-0.871559	-156	-0.894666	-168.5	-0.915621	-181	-0.93474	-193.5	-0.952275	-206	-0.968435	-218.5	-0.98339	-231	-0.997283	-243.5	-1.01023	-256	-1.02235	-268.5
	32.5	#NUM!	20	0.927295	7.5	0.201358	-5	-0.100167	-17.5	-0.283794	-30	-0.411517	-42.5	-0.50718	-55	-0.582364	-67.5	-0.643501	-80	-0.694498	-92.5	-0.737889	-105	-0.775397	-117.5	-0.808246	-130	-0.837328	-142.5	-0.863313	-155	-0.886715	-167.5	-0.907936	-180	-0.927295	-192.5	-0.94505	-205	-0.961411	-217.5	-0.976551	-230	-0.990616	-242.5	-1.00373	-255	-1.01599	-267.5
	33.5	#NUM!	21	0.997283	8.5	0.228654	-4	-0.0800856	-16.5	-0.267167	-29	-0.397014	-41.5	-0.494153	-54	-0.570437	-66.5	-0.632436	-79	-0.684131	-91.5	-0.728103	-104	-0.766104	-116.5	-0.799379	-129	-0.828832	-141.5	-0.855146	-154	-0.878841	-166.5	-0.900326	-179	-0.919924	-191.5	-0.937897	-204	-0.954457	-216.5	-0.969781	-229	-0.984015	-241.5	-0.997283	-254	-1.00969	-266.5
	34.5	#NUM!	22	1.07586	9.5	0.256124	-3	-0.0600361	-15.5	-0.250615	-28	-0.3826	-40.5	-0.481216	-53	-0.558601	-65.5	-0.621459	-78	-0.673851	-90.5	-0.718401	-103	-0.756894	-115.5	-0.790591	-128	-0.820415	-140.5	-0.847055	-153	-0.871041	-165.5	-0.892788	-178	-0.912623	-190.5	-0.930812	-203	-0.947571	-215.5	-0.963077	-228	-0.97748	-240.5	-0.990904	-253	-1.00346	-265.5
	35.5	#NUM!	23	1.16808	10.5	0.283794	-2	-0.0400107	-14.5	-0.234133	-27	-0.368268	-39.5	-0.468366	-52	-0.546851	-64.5	-0.610568	-77	-0.663655	-89.5	-0.708781	-102	-0.747763	-114.5	-0.781881	-127	-0.812072	-139.5	-0.839037	-152	-0.863313	-164.5	-0.88532	-177	-0.905391	-189.5	-0.923795	-202	-0.94075	-214.5	-0.956437	-227	-0.971007	-239.5	-0.984587	-252	-0.997283	-264.5
	36.5	#NUM!	24	1.287	11.5	0.311689	-1	-0.0200013	-13.5	-0.217716	-26	-0.354015	-38.5	-0.455599	-51	-0.535185	-63.5	-0.59976	-76	-0.653539	-88.5	-0.69924	-101	-0.738708	-113.5	-0.773245	-126	-0.803802	-138.5	-0.83109	-151	-0.855654	-163.5	-0.87792	-176	-0.898225	-188.5	-0.916842	-201	-0.933992	-213.5	-0.949859	-226	-0.964595	-238.5	-0.978329	-251	-0.991169	-263.5
	37.5	#NUM!	25	1.5708	12.5	0.339837	0	0	-12.5	-0.201358	-25	-0.339837	-37.5	-0.442911	-50	-0.523599	-62.5	-0.589031	-75	-0.643501	-87.5	-0.689775	-100	-0.729728	-112.5	-0.764682	-125	-0.795603	-137.5	-0.823212	-150	-0.848062	-162.5	-0.870585	-175	-0.891123	-187.5	-0.909951	-200	-0.927295	-212.5	-0.943341	-225	-0.958242	-237.5	-0.972128	-250	-0.985111	-262.5
	38.5	#NUM!	26	#NUM!	13.5	0.368268	1	0.0200013	-11.5	-0.185054	-24	-0.325729	-36.5	-0.430299	-49	-0.51209	-61.5	-0.578378	-74	-0.633538	-86.5	-0.680383	-99	-0.720819	-111.5	-0.756189	-124	-0.787472	-136.5	-0.8154	-149	-0.840535	-161.5	-0.863313	-174	-0.884082	-186.5	-0.903121	-199	-0.920658	-211.5	-0.93688	-224	-0.951945	-236.5	-0.965984	-249	-0.979108	-261.5
	39.5	#NUM!	27	#NUM!	14.5	0.397014	2	0.0400107	-10.5	-0.1688	-23	-0.311689	-35.5	-0.41776	-48	-0.500655	-60.5	-0.567799	-73	-0.623648	-85.5	-0.671062	-98	-0.711979	-110.5	-0.747763	-123	-0.779406	-135.5	-0.807653	-148	-0.83307	-160.5	-0.856103	-173	-0.877102	-185.5	-0.89635	-198	-0.914078	-210.5	-0.930477	-223	-0.945704	-235.5	-0.959893	-248	-0.973158	-260.5
	40.5	#NUM!	28	#NUM!	15.5	0.426112	3	0.0600361	-9.5	-0.152591	-22	-0.297712	-34.5	-0.40529	-47	-0.489291	-59.5	-0.557291	-72	-0.613827	-84.5	-0.66181	-97	-0.703206	-109.5	-0.739402	-122	-0.771404	-134.5	-0.799967	-147	-0.825667	-159.5	-0.848952	-172	-0.870179	-184.5	-0.889635	-197	-0.907554	-209.5	-0.924127	-222	-0.939516	-234.5	-0.953856	-247	-0.967259	-259.5
	41.5	#NUM!	29	#NUM!	16.5	0.455599	4	0.0800856	-8.5	-0.136423	-21	-0.283794	-33.5	-0.392887	-46	-0.477995	-58.5	-0.546851	-71	-0.604074	-83.5	-0.652623	-96	-0.694498	-108.5	-0.731105	-121	-0.763465	-133.5	-0.792342	-146	-0.818322	-158.5	-0.841859	-171	-0.863313	-183.5	-0.882976	-196	-0.901084	-208.5	-0.917831	-221	-0.933381	-233.5	-0.947869	-246	-0.961411	-258.5
	42.5	#NUM!	30	#NUM!	17.5	0.485518	5	0.100167	-7.5	-0.12029	-20	-0.269933	-32.5	-0.380547	-45	-0.466765	-57.5	-0.536477	-70	-0.594386	-82.5	-0.643501	-95	-0.685853	-107.5	-0.722868	-120	-0.755585	-132.5	-0.784776	-145	-0.811034	-157.5	-0.834821	-170	-0.856502	-182.5	-0.87637	-195	-0.894666	-207.5	-0.911586	-220	-0.927295	-232.5	-0.941931	-245	-0.955611	-257.5
	43.5	#NUM!	31	#NUM!	18.5	0.515918	6	0.12029	-6.5	-0.104188	-19	-0.256124	-31.5	-0.368268	-44	-0.455599	-56.5	-0.526167	-69	-0.584761	-81.5	-0.634441	-94	-0.677268	-106.5	-0.714692	-119	-0.747763	-131.5	-0.777266	-144	-0.803802	-156.5	-0.827838	-169	-0.849744	-181.5	-0.869816	-194	-0.888299	-206.5	-0.905391	-219	-0.921259	-231.5	-0.936042	-244	-0.949859	-256.5
	44.5	#NUM!	32	#NUM!	19.5	0.546851	7	0.140461	-5.5	-0.088114	-18	-0.242366	-30.5	-0.356047	-43	-0.444493	-55.5	-0.515918	-68	-0.575197	-80.5	-0.625441	-93	-0.668743	-105.5	-0.706573	-118	-0.739997	-130.5	-0.769812	-143	-0.796624	-155.5	-0.820908	-168	-0.843037	-180.5	-0.863313	-193	-0.881982	-205.5	-0.899245	-218	-0.91527	-230.5	-0.930199	-243	-0.944152	-255.5
	45.5	#NUM!	33	#NUM!	20.5	0.578378	8	0.160691	-4.5	-0.0720624	-17	-0.228654	-29.5	-0.34388	-42	-0.433445	-54.5	-0.505728	-67	-0.565692	-79.5	-0.616499	-92	-0.660274	-104.5	-0.698509	-117	-0.732286	-129.5	-0.762411	-142	-0.789498	-154.5	-0.814028	-167	-0.83638	-179.5	-0.856859	-192	-0.875712	-204.5	-0.893145	-217	-0.909328	-229.5	-0.924402	-242	-0.93849	-254.5
	46.5	#NUM!	34	#NUM!	21.5	0.610568	9	0.180986	-3.5	-0.0560293	-16	-0.214986	-28.5	-0.331767	-41	-0.422454	-53.5	-0.495595	-66	-0.556244	-78.5	-0.607613	-91	-0.651861	-103.5	-0.6905	-116	-0.724628	-128.5	-0.755061	-141	-0.782423	-153.5	-0.807199	-166	-0.829772	-178.5	-0.850452	-191	-0.86949	-203.5	-0.887092	-216	-0.90343	-228.5	-0.918649	-241	-0.932872	-253.5
	47.5	#NUM!	35	#NUM!	22.5	0.643501	10	0.201358	-2.5	-0.0400107	-15	-0.201358	-27.5	-0.319704	-40	-0.411517	-52.5	-0.485518	-65	-0.546851	-77.5	-0.598781	-90	-0.643501	-102.5	-0.682544	-115	-0.717022	-127.5	-0.747763	-140	-0.775397	-152.5	-0.800418	-165	-0.823212	-177.5	-0.844092	-190	-0.863313	-202.5	-0.881083	-215	-0.897577	-227.5	-0.912939	-240	-0.927295	-252.5
	48.5	#NUM!	36	#NUM!	23.5	0.677268	11	0.221814	-1.5	-0.0240023	-14	-0.187768	-26.5	-0.307689	-39	-0.400632	-51.5	-0.475494	-64	-0.537512	-76.5	-0.590003	-89	-0.635194	-101.5	-0.674639	-114	-0.709466	-126.5	-0.740513	-139	-0.76842	-151.5	-0.793684	-164	-0.816698	-176.5	-0.837778	-189	-0.85718	-201.5	-0.875118	-214	-0.891766	-226.5	-0.907271	-239	-0.92176	-251.5
	49.5	#NUM!	37	#NUM!	24.5	0.711979	12	0.242366	-0.5	-0.00800009	-13	-0.174213	-25.5	-0.29572	-38	-0.389796	-50.5	-0.465522	-63	-0.528224	-75.5	-0.581276	-88	-0.626937	-100.5	-0.666783	-113	-0.701958	-125.5	-0.733311	-138	-0.761489	-150.5	-0.786995	-163	-0.810228	-175.5	-0.831507	-188	-0.851091	-200.5	-0.869195	-213	-0.885996	-225.5	-0.901644	-238	-0.916265	-250.5
	50.5	#NUM!	38	#NUM!	25.5	0.747763	13	0.263022	0.5	0.00800009	-12	-0.160691	-24.5	-0.283794	-37	-0.379009	-49.5	-0.455599	-62	-0.518986	-74.5	-0.572599	-87	-0.618729	-99.5	-0.658976	-112	-0.694498	-124.5	-0.726156	-137	-0.754604	-149.5	-0.780352	-162	-0.803802	-174.5	-0.825279	-187	-0.845044	-199.5	-0.863313	-212	-0.880267	-224.5	-0.896057	-237	-0.910809	-249.5
	51.5	#NUM!	39	#NUM!	26.5	0.784776	14	0.283794	1.5	0.0240023	-11	-0.147198	-23.5	-0.27191	-36	-0.368268	-48.5	-0.445724	-61	-0.509797	-73.5	-0.56397	-86	-0.610568	-98.5	-0.651216	-111	-0.687084	-123.5	-0.719045	-136	-0.747763	-148.5	-0.773751	-161	-0.797419	-173.5	-0.819092	-186	-0.839037	-198.5	-0.857472	-211	-0.874578	-223.5	-0.890508	-236	-0.905391	-248.5
	52.5	#NUM!	40	#NUM!	27.5	0.823212	15	0.304693	2.5	0.0400107	-10	-0.133732	-22.5	-0.260064	-35	-0.357571	-47.5	-0.435895	-60	-0.500655	-72.5	-0.555388	-85	-0.602455	-97.5	-0.643501	-110	-0.679715	-122.5	-0.711979	-135	-0.740965	-147.5	-0.767193	-160	-0.791077	-172.5	-0.812947	-185	-0.83307	-197.5	-0.851669	-210	-0.868927	-222.5	-0.884997	-235	-0.90001	-247.5
	53.5	#NUM!	41	#NUM!	28.5	0.863313	16	0.325729	3.5	0.0560293	-9	-0.12029	-21.5	-0.248257	-34	-0.346917	-46.5	-0.426112	-59	-0.491558	-71.5	-0.546851	-84	-0.594386	-96.5	-0.635831	-109	-0.672389	-121.5	-0.704956	-134	-0.734209	-146.5	-0.760677	-159	-0.784776	-171.5	-0.806841	-184	-0.827143	-196.5	-0.845905	-209	-0.863313	-221.5	-0.879523	-234	-0.894666	-246.5
	54.5	#NUM!	42	#NUM!	29.5	0.905391	17	0.346917	4.5	0.0720624	-8	-0.10687	-20.5	-0.236484	-33	-0.336304	-45.5	-0.416371	-58	-0.482505	-70.5	-0.538358	-83	-0.586361	-95.5	-0.628204	-108	-0.665106	-120.5	-0.697974	-133	-0.727494	-145.5	-0.7542	-158	-0.778514	-170.5	-0.800773	-183	-0.821253	-195.5	-0.840178	-208	-0.857736	-220.5	-0.874085	-233	-0.889357	-245.5
	55.5	#NUM!	43	#NUM!	30.5	0.949859	18	0.368268	5.5	0.088114	-7	-0.0934694	-19.5	-0.224744	-32	-0.325729	-44.5	-0.406673	-57	-0.473496	-69.5	-0.529909	-82	-0.578378	-94.5	-0.620619	-107	-0.657865	-119.5	-0.691033	-132	-0.720819	-144.5	-0.747763	-157	-0.77229	-169.5	-0.794744	-182	-0.8154	-194.5	-0.834487	-207	-0.852195	-219.5	-0.868682	-232	-0.884082	-244.5
	56.5	#NUM!	44	#NUM!	31.5	0.997283	19	0.389796	6.5	0.104188	-6	-0.0800856	-18.5	-0.213036	-31	-0.315193	-43.5	-0.397014	-56	-0.464527	-68.5	-0.521501	-81	-0.570437	-93.5	-0.613074	-106	-0.650663	-118.5	-0.684131	-131	-0.714183	-143.5	-0.741363	-156	-0.766104	-168.5	-0.788751	-181	-0.809584	-193.5	-0.828832	-206	-0.846689	-218.5	-0.863313	-231	-0.878841	-243.5
	57.5	#NUM!	45	#NUM!	32.5	1.04848	20	0.411517	7.5	0.12029	-5	-0.0667161	-17.5	-0.201358	-30	-0.304693	-42.5	-0.387395	-55	-0.455599	-67.5	-0.513133	-80	-0.562536	-92.5	-0.60557	-105	-0.643501	-117.5	-0.677268	-130	-0.707584	-142.5	-0.735001	-155	-0.759955	-167.5	-0.782794	-180	-0.803802	-192.5	-0.823212	-205	-0.841217	-217.5	-0.857978	-230	-0.873633	-242.5
	58.5	#NUM!	46	#NUM!	33.5	1.10471	21	0.433445	8.5	0.136423	-4	-0.0533586	-16.5	-0.189707	-29	-0.294227	-41.5	-0.377813	-54	-0.446709	-66.5	-0.504805	-79	-0.554675	-91.5	-0.598104	-104	-0.636377	-116.5	-0.670443	-129	-0.701023	-141.5	-0.728676	-154	-0.753841	-166.5	-0.776873	-179	-0.798056	-191.5	-0.817625	-204	-0.835778	-216.5	-0.852675	-229	-0.868457	-241.5
	59.5	#NUM!	47	#NUM!	34.5	1.16808	22	0.455599	9.5	0.152591	-3	-0.0400107	-15.5	-0.178083	-28	-0.283794	-40.5	-0.368268	-53	-0.437857	-65.5	-0.496514	-78	-0.546851	-90.5	-0.590677	-103	-0.629291	-115.5	-0.663655	-128	-0.694498	-140.5	-0.722386	-153	-0.747763	-165.5	-0.770985	-178	-0.792342	-190.5	-0.812072	-203	-0.830371	-215.5	-0.847405	-228	-0.863313	-240.5
	60.5	#NUM!	48	#NUM!	35.5	1.24273	23	0.477995	10.5	0.1688	-2	-0.0266698	-14.5	-0.166482	-27	-0.273393	-39.5	-0.358758	-52	-0.429042	-64.5	-0.488261	-77	-0.539064	-89.5	-0.583286	-102	-0.62224	-114.5	-0.656902	-127	-0.688009	-139.5	-0.71613	-152	-0.741718	-164.5	-0.765131	-177	-0.786662	-189.5	-0.806551	-202	-0.824997	-214.5	-0.842166	-227	-0.8582	-239.5
	61.5	#NUM!	49	#NUM!	36.5	1.33934	24	0.500655	11.5	0.185054	-1	-0.0133337	-13.5	-0.154904	-26	-0.263022	-38.5	-0.349281	-51	-0.420262	-63.5	-0.480044	-76	-0.531314	-88.5	-0.57593	-101	-0.615226	-113.5	-0.650185	-126	-0.681553	-138.5	-0.709909	-151	-0.735707	-163.5	-0.75931	-176	-0.781014	-188.5	-0.801061	-201	-0.819653	-213.5	-0.836957	-226	-0.853116	-238.5
	62.5	#NUM!	50	#NUM!	37.5	1.5708	25	0.523599	12.5	0.201358	0	0	-12.5	-0.143348	-25	-0.25268	-37.5	-0.339837	-50	-0.411517	-62.5	-0.471862	-75	-0.523599	-87.5	-0.56861	-100	-0.608246	-112.5	-0.643501	-125	-0.675132	-137.5	-0.703721	-150	-0.729728	-162.5	-0.753521	-175	-0.775397	-187.5	-0.795603	-200	-0.81434	-212.5	-0.831778	-225	-0.848062	-237.5
	63.5	#NUM!	51	#NUM!	38.5	#NUM!	26	0.546851	13.5	0.217716	1	0.0133337	-11.5	-0.13181	-24	-0.242366	-36.5	-0.330424	-49	-0.402805	-61.5	-0.463714	-74	-0.515918	-86.5	-0.561324	-99	-0.601299	-111.5	-0.636851	-124	-0.668743	-136.5	-0.697564	-149	-0.723781	-161.5	-0.747763	-174	-0.769812	-186.5	-0.790175	-199	-0.809057	-211.5	-0.826629	-224	-0.843037	-236.5
	64.5	#NUM!	52	#NUM!	39.5	#NUM!	27	0.570437	14.5	0.234133	2	0.0266698	-10.5	-0.12029	-23	-0.232078	-35.5	-0.321042	-48	-0.394125	-60.5	-0.455599	-73	-0.50827	-85.5	-0.554071	-98	-0.594386	-110.5	-0.630233	-123	-0.662386	-135.5	-0.69144	-148	-0.717865	-160.5	-0.742035	-173	-0.764256	-185.5	-0.784776	-198	-0.803802	-210.5	-0.821508	-223	-0.83804	-235.5
	65.5	#NUM!	53	#NUM!	40.5	#NUM!	28	0.594386	15.5	0.250615	3	0.0400107	-9.5	-0.108786	-22	-0.221814	-34.5	-0.311689	-47	-0.385476	-59.5	-0.447516	-72	-0.500655	-84.5	-0.546851	-97	-0.587505	-109.5	-0.623648	-122	-0.656061	-134.5	-0.685346	-147	-0.711979	-159.5	-0.736338	-172	-0.75873	-184.5	-0.779406	-197	-0.798577	-209.5	-0.816415	-222	-0.83307	-234.5
	66.5	#NUM!	54	#NUM!	41.5	#NUM!	29	0.618729	16.5	0.267167	4	0.0533586	-8.5	-0.0972963	-21	-0.211575	-33.5	-0.302364	-46	-0.376857	-58.5	-0.439464	-71	-0.493071	-83.5	-0.539662	-96	-0.580655	-108.5	-0.617093	-121	-0.649766	-133.5	-0.679283	-146	-0.706123	-158.5	-0.73067	-171	-0.753232	-183.5	-0.774065	-196	-0.793379	-208.5	-0.81135	-221	-0.828128	-233.5
	67.5	#NUM!	55	#NUM!	42.5	#NUM!	30	0.643501	17.5	0.283794	5	0.0667161	-7.5	-0.0858196	-20	-0.201358	-32.5	-0.293066	-45	-0.368268	-57.5	-0.431443	-70	-0.485518	-82.5	-0.532504	-95	-0.573835	-107.5	-0.610568	-120	-0.643501	-132.5	-0.673249	-145	-0.700297	-157.5	-0.72503	-170	-0.747763	-182.5	-0.768751	-195	-0.788208	-207.5	-0.806312	-220	-0.823212	-232.5
	68.5	#NUM!	56	#NUM!	43.5	#NUM!	31	0.668743	18.5	0.300502	6	0.0800856	-6.5	-0.0743542	-19	-0.191162	-31.5	-0.283794	-44	-0.359707	-56.5	-0.423451	-69	-0.477995	-81.5	-0.525376	-94	-0.567046	-106.5	-0.604074	-119	-0.637266	-131.5	-0.667244	-144	-0.694498	-156.5	-0.719418	-169	-0.742321	-181.5	-0.763465	-194	-0.783064	-206.5	-0.8013	-219	-0.818322	-231.5
	69.5	#NUM!	57	#NUM!	44.5	#NUM!	32	0.694498	19.5	0.317297	7	0.0934694	-5.5	-0.0628986	-18	-0.180986	-30.5	-0.274547	-43	-0.351174	-55.5	-0.415488	-68	-0.470501	-80.5	-0.518278	-93	-0.560286	-105.5	-0.597608	-118	-0.631059	-130.5	-0.661267	-143	-0.688728	-155.5	-0.713834	-168	-0.736906	-180.5	-0.758205	-193	-0.777947	-205.5	-0.796313	-218	-0.813457	-230.5
	70.5	#NUM!	58	#NUM!	45.5	#NUM!	33	0.720819	20.5	0.334186	8	0.10687	-4.5	-0.0514513	-17	-0.17083	-29.5	-0.265324	-42	-0.342667	-54.5	-0.407553	-67	-0.463036	-79.5	-0.511208	-92	-0.553555	-104.5	-0.591171	-117	-0.62488	-129.5	-0.655318	-142	-0.682985	-154.5	-0.708277	-167	-0.731518	-179.5	-0.752971	-192	-0.772855	-204.5	-0.791352	-217	-0.808618	-229.5
	71.5	#NUM!	59	#NUM!	46.5	#NUM!	34	0.747763	21.5	0.351174	9	0.12029	-3.5	-0.0400107	-16	-0.160691	-28.5	-0.256124	-41	-0.334186	-53.5	-0.399645	-66	-0.455599	-78.5	-0.504165	-91	-0.546851	-103.5	-0.584761	-116	-0.618729	-128.5	-0.649397	-141	-0.677268	-153.5	-0.702746	-166	-0.726156	-178.5	-0.747763	-191	-0.767788	-203.5	-0.786416	-216	-0.803802	-228.5
	72.5	#NUM!	60	#NUM!	47.5	#NUM!	35	0.775397	22.5	0.368268	10	0.133732	-2.5	-0.0285753	-15	-0.150568	-27.5	-0.246947	-40	-0.325729	-52.5	-0.391763	-65	-0.448188	-77.5	-0.497151	-90	-0.540175	-102.5	-0.578378	-115	-0.612604	-127.5	-0.643501	-140	-0.671578	-152.5	-0.697241	-165	-0.720819	-177.5	-0.742579	-190	-0.762746	-202.5	-0.781504	-215	-0.799011	-227.5
	73.5	#NUM!	61	#NUM!	48.5	#NUM!	36	0.803802	23.5	0.385476	11	0.147198	-1.5	-0.0171437	-14	-0.140461	-26.5	-0.23779	-39	-0.317297	-51.5	-0.383906	-64	-0.440804	-76.5	-0.490162	-89	-0.533525	-101.5	-0.572022	-114	-0.606506	-126.5	-0.637632	-139	-0.665914	-151.5	-0.691761	-164	-0.715507	-176.5	-0.737421	-189	-0.757728	-201.5	-0.776616	-214	-0.794243	-226.5
	74.5	#NUM!	62	#NUM!	49.5	#NUM!	37	0.83307	24.5	0.402805	12	0.160691	-0.5	-0.00571432	-13	-0.130369	-25.5	-0.228654	-38	-0.308889	-50.5	-0.376075	-63	-0.433445	-75.5	-0.4832	-88	-0.526901	-100.5	-0.565692	-113	-0.600433	-125.5	-0.631788	-138	-0.660274	-150.5	-0.686306	-163	-0.710219	-175.5	-0.732286	-188	-0.752734	-200.5	-0.771751	-213	-0.789498	-225.5
	75.5	#NUM!	63	#NUM!	50.5	#NUM!	38	0.863313	25.5	0.420262	13	0.174213	0.5	0.00571432	-12	-0.12029	-24.5	-0.219537	-37	-0.300502	-49.5	-0.368268	-62	-0.426112	-74.5	-0.476263	-87	-0.520303	-99.5	-0.559387	-112	-0.594386	-124.5	-0.625968	-137	-0.654659	-149.5	-0.680876	-162	-0.704956	-174.5	-0.727175	-187	-0.747763	-199.5	-0.766909	-212	-0.784776	-224.5
	76.5	#NUM!	64	#NUM!	51.5	#NUM!	39	0.894666	26.5	0.437857	14	0.187768	1.5	0.0171437	-11	-0.110223	-23.5	-0.210439	-36	-0.292138	-48.5	-0.360484	-61	-0.418802	-73.5	-0.469351	-86	-0.513729	-98.5	-0.553107	-111	-0.588363	-123.5	-0.620174	-136	-0.649068	-148.5	-0.675469	-161	-0.699715	-173.5	-0.722087	-186	-0.742814	-198.5	-0.76209	-211	-0.780076	-223.5
	77.5	#NUM!	65	#NUM!	52.5	#NUM!	40	0.927295	27.5	0.455599	15	0.201358	2.5	0.0285753	-10	-0.100167	-22.5	-0.201358	-35	-0.283794	-47.5	-0.352723	-60	-0.411517	-72.5	-0.462463	-85	-0.50718	-97.5	-0.546851	-110	-0.582364	-122.5	-0.614403	-135	-0.643501	-147.5	-0.670085	-160	-0.694498	-172.5	-0.717022	-185	-0.737889	-197.5	-0.757293	-210	-0.775397	-222.5
	78.5	#NUM!	66	#NUM!	53.5	#NUM!	41	0.961411	28.5	0.473496	16	0.214986	3.5	0.0400107	-9	-0.0901219	-21.5	-0.192294	-34	-0.275471	-46.5	-0.344984	-59	-0.404254	-71.5	-0.455599	-84	-0.500655	-96.5	-0.540619	-109	-0.576389	-121.5	-0.608655	-134	-0.637957	-146.5	-0.664724	-159	-0.689304	-171.5	-0.711979	-184	-0.732985	-196.5	-0.752517	-209	-0.770741	-221.5
	79.5	#NUM!	67	#NUM!	54.5	#NUM!	42	0.997283	29.5	0.491558	17	0.228654	4.5	0.0514513	-8	-0.0800856	-20.5	-0.183246	-33	-0.267167	-45.5	-0.337267	-58	-0.397014	-70.5	-0.448757	-83	-0.494153	-95.5	-0.53441	-108	-0.570437	-120.5	-0.602931	-133	-0.632436	-145.5	-0.659386	-158	-0.684131	-170.5	-0.706958	-183	-0.728103	-195.5	-0.747763	-208	-0.766104	-220.5
	80.5	#NUM!	68	#NUM!	55.5	#NUM!	43	1.03527	30.5	0.509797	18	0.242366	5.5	0.0628986	-7	-0.0700573	-19.5	-0.174213	-32	-0.258882	-44.5	-0.32957	-57	-0.389796	-69.5	-0.441938	-82	-0.487673	-94.5	-0.528224	-107	-0.564508	-119.5	-0.597229	-132	-0.626937	-144.5	-0.65407	-157	-0.678981	-169.5	-0.701958	-182	-0.723242	-194.5	-0.743029	-207	-0.761489	-219.5
	81.5	#NUM!	69	#NUM!	56.5	#NUM!	44	1.07586	31.5	0.528224	19	0.256124	6.5	0.0743542	-6	-0.0600361	-18.5	-0.165195	-31	-0.250615	-43.5	-0.321894	-56	-0.3826	-68.5	-0.435141	-81	-0.481216	-93.5	-0.52206	-106	-0.558601	-118.5	-0.591548	-131	-0.621459	-143.5	-0.648775	-156	-0.673851	-168.5	-0.69698	-181	-0.718401	-193.5	-0.738316	-206	-0.756894	-218.5
	82.5	#NUM!	70	#NUM!	57.5	#NUM!	45	1.11977	32.5	0.546851	20	0.269933	7.5	0.0858196	-5	-0.0500209	-17.5	-0.15619	-30	-0.242366	-42.5	-0.314237	-55	-0.375424	-67.5	-0.428366	-80	-0.47478	-92.5	-0.515918	-105	-0.552715	-117.5	-0.58589	-130	-0.616003	-142.5	-0.643501	-155	-0.668743	-167.5	-0.692022	-180	-0.713581	-192.5	-0.733623	-205	-0.752318	-217.5
	83.5	#NUM!	71	#NUM!	58.5	#NUM!	46	1.16808	33.5	0.565692	21	0.283794	8.5	0.0972963	-4	-0.0400107	-16.5	-0.147198	-29	-0.234133	-41.5	-0.306599	-54	-0.368268	-66.5	-0.421611	-79	-0.468366	-91.5	-0.509797	-104	-0.546851	-116.5	-0.580253	-129	-0.610568	-141.5	-0.638248	-154	-0.663655	-166.5	-0.687084	-179	-0.708781	-191.5	-0.72895	-204	-0.747763	-216.5
	84.5	#NUM!	72	#NUM!	59.5	#NUM!	47	1.22263	34.5	0.584761	22	0.297712	9.5	0.108786	-3	-0.0300045	-15.5	-0.138217	-28	-0.225917	-40.5	-0.29898	-53	-0.361132	-65.5	-0.414877	-78	-0.461972	-90.5	-0.503697	-103	-0.541008	-115.5	-0.574636	-128	-0.605154	-140.5	-0.633016	-153	-0.658587	-165.5	-0.682167	-178	-0.704001	-190.5	-0.724296	-203	-0.743226	-215.5
	85.5	#NUM!	73	#NUM!	60.5	#NUM!	48	1.287	35.5	0.604074	23	0.311689	10.5	0.12029	-2	-0.0200013	-14.5	-0.129248	-27	-0.217716	-39.5	-0.291378	-52	-0.354015	-64.5	-0.408162	-77	-0.455599	-89.5	-0.497617	-102	-0.535185	-114.5	-0.56904	-127	-0.59976	-139.5	-0.627803	-152	-0.653539	-164.5	-0.677268	-177	-0.69924	-189.5	-0.719662	-202	-0.738708	-214.5
	86.5	#NUM!	74	#NUM!	61.5	#NUM!	49	1.37046	36.5	0.623648	24	0.325729	11.5	0.13181	-1	-0.0100002	-13.5	-0.12029	-26	-0.20953	-38.5	-0.283794	-51	-0.346917	-63.5	-0.401467	-76	-0.449245	-88.5	-0.491558	-101	-0.529382	-113.5	-0.563464	-126	-0.594386	-138.5	-0.622611	-151	-0.648511	-163.5	-0.672389	-176	-0.694498	-188.5	-0.715046	-201	-0.734209	-213.5
	87.5	#NUM!	75	#NUM!	62.5	#NUM!	50	1.5708	37.5	0.643501	25	0.339837	12.5	0.143348	0	0	-12.5	-0.111341	-25	-0.201358	-37.5	-0.276227	-50	-0.339837	-62.5	-0.394791	-75	-0.442911	-87.5	-0.485518	-100	-0.523599	-112.5	-0.557907	-125	-0.589031	-137.5	-0.617437	-150	-0.643501	-162.5	-0.667529	-175	-0.689775	-187.5	-0.710449	-200	-0.729728	-212.5
	88.5	#NUM!	76	#NUM!	63.5	#NUM!	51	#NUM!	38.5	0.663655	26	0.354015	13.5	0.154904	1	0.0100002	-11.5	-0.102401	-24	-0.1932	-36.5	-0.268675	-49	-0.332775	-61.5	-0.388134	-74	-0.436596	-86.5	-0.479497	-99	-0.517835	-111.5	-0.55237	-124	-0.583695	-136.5	-0.612283	-149	-0.63851	-161.5	-0.662688	-174	-0.68507	-186.5	-0.705869	-199	-0.725264	-211.5
	89.5	#NUM!	77	#NUM!	64.5	#NUM!	52	#NUM!	39.5	0.684131	27	0.368268	14.5	0.166482	2	0.0200013	-10.5	-0.0934694	-23	-0.185054	-35.5	-0.26114	-48	-0.325729	-60.5	-0.381494	-73	-0.430299	-85.5	-0.473496	-98	-0.51209	-110.5	-0.546851	-123	-0.578378	-135.5	-0.607147	-148	-0.633538	-160.5	-0.657865	-173	-0.680383	-185.5	-0.701308	-198	-0.720819	-210.5
	90.5	#NUM!	78	#NUM!	65.5	#NUM!	53	#NUM!	40.5	0.704956	28	0.3826	15.5	0.178083	3	0.0300045	-9.5	-0.0845451	-22	-0.176922	-34.5	-0.253619	-47	-0.318701	-59.5	-0.374872	-72	-0.424021	-84.5	-0.467512	-97	-0.506363	-109.5	-0.541351	-122	-0.57308	-134.5	-0.602029	-147	-0.628584	-159.5	-0.653059	-172	-0.675714	-184.5	-0.696764	-197	-0.71639	-209.5
	91.5	#NUM!	79	#NUM!	66.5	#NUM!	54	#NUM!	41.5	0.726156	29	0.397014	16.5	0.189707	4	0.0400107	-8.5	-0.0756276	-21	-0.1688	-33.5	-0.246113	-46	-0.311689	-58.5	-0.368268	-71	-0.41776	-83.5	-0.461547	-96	-0.500655	-108.5	-0.535869	-121	-0.567799	-133.5	-0.596929	-146	-0.623648	-158.5	-0.648272	-171	-0.671062	-183.5	-0.692237	-196	-0.711979	-208.5
	92.5	#NUM!	80	#NUM!	67.5	#NUM!	55	#NUM!	42.5	0.747763	30	0.411517	17.5	0.201358	5	0.0500209	-7.5	-0.0667161	-20	-0.160691	-32.5	-0.238622	-45	-0.304693	-57.5	-0.36168	-70	-0.411517	-82.5	-0.455599	-95	-0.494964	-107.5	-0.530405	-120	-0.562536	-132.5	-0.591847	-145	-0.618729	-157.5	-0.643501	-170	-0.666427	-182.5	-0.687727	-195	-0.707584	-207.5
	93.5	#NUM!	81	#NUM!	68.5	#NUM!	56	#NUM!	43.5	0.769812	31	0.426112	18.5	0.213036	6	0.0600361	-6.5	-0.05781	-19	-0.152591	-31.5	-0.231144	-44	-0.297712	-56.5	-0.355109	-69	-0.40529	-81.5	-0.449668	-94	-0.489291	-106.5	-0.524958	-119	-0.557291	-131.5	-0.586782	-144	-0.613827	-156.5	-0.638748	-169	-0.66181	-181.5	-0.683234	-194	-0.703206	-206.5
	94.5	#NUM!	82	#NUM!	69.5	#NUM!	57	#NUM!	44.5	0.792342	32	0.440804	19.5	0.224744	7	0.0700573	-5.5	-0.0489084	-18	-0.144502	-30.5	-0.223679	-43	-0.290746	-55.5	-0.348553	-68	-0.399081	-80.5	-0.443754	-93	-0.483635	-105.5	-0.519528	-118	-0.552062	-130.5	-0.581734	-143	-0.608942	-155.5	-0.634011	-168	-0.657208	-180.5	-0.678757	-193	-0.698844	-205.5
	95.5	#NUM!	83	#NUM!	70.5	#NUM!	58	#NUM!	45.5	0.8154	33	0.455599	20.5	0.236484	8	0.0800856	-4.5	-0.0400107	-17	-0.136423	-29.5	-0.216226	-42	-0.283794	-54.5	-0.342013	-67	-0.392887	-79.5	-0.437857	-92	-0.477995	-104.5	-0.514115	-117	-0.546851	-129.5	-0.576703	-142	-0.604074	-154.5	-0.629291	-167	-0.652623	-179.5	-0.674296	-192	-0.694498	-204.5
	96.5	#NUM!	84	#NUM!	71.5	#NUM!	59	#NUM!	46.5	0.839037	34	0.470501	21.5	0.248257	9	0.0901219	-3.5	-0.0311161	-16	-0.128352	-28.5	-0.208786	-41	-0.276857	-53.5	-0.335489	-66	-0.386709	-78.5	-0.431977	-91	-0.472372	-103.5	-0.508719	-116	-0.541656	-128.5	-0.571688	-141	-0.599222	-153.5	-0.624587	-166	-0.648054	-178.5	-0.669851	-191	-0.690168	-203.5
	97.5	#NUM!	85	#NUM!	72.5	#NUM!	60	#NUM!	47.5	0.863313	35	0.485518	22.5	0.260064	10	0.100167	-2.5	-0.0222241	-15	-0.12029	-27.5	-0.201358	-40	-0.269933	-52.5	-0.328979	-65	-0.380547	-77.5	-0.426112	-90	-0.466765	-102.5	-0.503339	-115	-0.536477	-127.5	-0.56669	-140	-0.594386	-152.5	-0.619898	-165	-0.643501	-177.5	-0.665422	-190	-0.685853	-202.5
	98.5	#NUM!	86	#NUM!	73.5	#NUM!	61	#NUM!	48.5	0.888299	36	0.500655	23.5	0.27191	11	0.110223	-1.5	-0.0133337	-14	-0.112235	-26.5	-0.193941	-39	-0.263022	-51.5	-0.322484	-64	-0.3744	-76.5	-0.420262	-89	-0.461174	-101.5	-0.497975	-114	-0.531314	-126.5	-0.561707	-139	-0.589566	-151.5	-0.615226	-164	-0.638963	-176.5	-0.661008	-189	-0.681553	-201.5
	99.5	#NUM!	87	#NUM!	74.5	#NUM!	62	#NUM!	49.5	0.914078	37	0.515918	24.5	0.283794	12	0.12029	-0.5	-0.00444446	-13	-0.104188	-25.5	-0.186534	-38	-0.256124	-50.5	-0.316002	-63	-0.368268	-75.5	-0.414428	-88	-0.455599	-100.5	-0.492626	-113	-0.526167	-125.5	-0.55674	-138	-0.584761	-150.5	-0.610568	-163	-0.634441	-175.5	-0.656609	-188	-0.677268	-200.5
	100.5	#NUM!	88	#NUM!	75.5	#NUM!	63	#NUM!	50.5	0.94075	38	0.531314	25.5	0.29572	13	0.130369	0.5	0.00444446	-12	-0.0961481	-24.5	-0.179138	-37	-0.249239	-49.5	-0.309535	-62	-0.36215	-74.5	-0.408609	-87	-0.450038	-99.5	-0.487293	-112	-0.521035	-124.5	-0.551788	-137	-0.579971	-149.5	-0.605926	-162	-0.629933	-174.5	-0.652225	-187	-0.672998	-199.5
	101.5	#NUM!	89	#NUM!	76.5	#NUM!	64	#NUM!	51.5	0.968435	39	0.546851	26.5	0.307689	14	0.140461	1.5	0.0133337	-11	-0.088114	-23.5	-0.171752	-36	-0.242366	-48.5	-0.30308	-61	-0.356047	-73.5	-0.402805	-86	-0.444493	-98.5	-0.481974	-111	-0.515918	-123.5	-0.546851	-136	-0.575197	-148.5	-0.601299	-161	-0.625441	-173.5	-0.647856	-186	-0.668743	-198.5
	102.5	#NUM!	90	#NUM!	77.5	#NUM!	65	#NUM!	52.5	0.997283	40	0.562536	27.5	0.319704	15	0.150568	2.5	0.0222241	-10	-0.0800856	-22.5	-0.164376	-35	-0.235504	-47.5	-0.296639	-60	-0.349957	-72.5	-0.397014	-85	-0.438962	-97.5	-0.476671	-110	-0.510816	-122.5	-0.541929	-135	-0.570437	-147.5	-0.596687	-160	-0.620962	-172.5	-0.643501	-185	-0.664501	-197.5
	103.5	#NUM!	91	#NUM!	78.5	#NUM!	66	#NUM!	53.5	1.02748	41	0.578378	28.5	0.331767	16	0.160691	3.5	0.0311161	-9	-0.0720624	-21.5	-0.157008	-34	-0.228654	-46.5	-0.29021	-59	-0.34388	-71.5	-0.391238	-84	-0.433445	-96.5	-0.471382	-109	-0.505728	-121.5	-0.537021	-134	-0.565692	-146.5	-0.592089	-159	-0.616499	-171.5	-0.63916	-184	-0.660274	-196.5
	104.5	#NUM!	92	#NUM!	79.5	#NUM!	67	#NUM!	54.5	1.05927	42	0.594386	29.5	0.34388	17	0.17083	4.5	0.0400107	-8	-0.0640438	-20.5	-0.149649	-33	-0.221814	-45.5	-0.283794	-58	-0.337817	-70.5	-0.385476	-83	-0.427943	-95.5	-0.466107	-108	-0.500655	-120.5	-0.532128	-133	-0.560961	-145.5	-0.587505	-158	-0.612049	-170.5	-0.634834	-183	-0.656061	-195.5
	105.5	#NUM!	93	#NUM!	80.5	#NUM!	68	#NUM!	55.5	1.09298	43	0.610568	30.5	0.356047	18	0.180986	5.5	0.0489084	-7	-0.0560293	-19.5	-0.142298	-32	-0.214986	-44.5	-0.27739	-57	-0.331767	-69.5	-0.379727	-82	-0.422454	-94.5	-0.460846	-107	-0.495595	-119.5	-0.527249	-132	-0.556244	-144.5	-0.582935	-157	-0.607613	-169.5	-0.63052	-182	-0.651861	-194.5
	106.5	#NUM!	94	#NUM!	81.5	#NUM!	69	#NUM!	56.5	1.12903	44	0.626937	31.5	0.368268	19	0.191162	6.5	0.05781	-6	-0.0480185	-18.5	-0.134955	-31	-0.208167	-43.5	-0.270997	-56	-0.325729	-68.5	-0.373991	-81	-0.416979	-93.5	-0.455599	-106	-0.49055	-118.5	-0.522384	-131	-0.551541	-143.5	-0.578378	-156	-0.60319	-168.5	-0.626221	-181	-0.647674	-193.5
	107.5	#NUM!	95	#NUM!	82.5	#NUM!	70	#NUM!	57.5	1.16808	45	0.643501	32.5	0.380547	20	0.201358	7.5	0.0667161	-5	-0.0400107	-17.5	-0.127619	-30	-0.201358	-42.5	-0.264616	-55	-0.319704	-67.5	-0.368268	-80	-0.411517	-92.5	-0.450365	-105	-0.485518	-117.5	-0.517532	-130	-0.546851	-142.5	-0.573835	-155	-0.598781	-167.5	-0.621935	-180	-0.643501	-192.5
	108.5	#NUM!	96	#NUM!	83.5	#NUM!	71	#NUM!	58.5	1.21109	46	0.660274	33.5	0.392887	21	0.211575	8.5	0.0756276	-4	-0.0320055	-16.5	-0.12029	-29	-0.194558	-41.5	-0.258245	-54	-0.313691	-66.5	-0.362558	-79	-0.406068	-91.5	-0.445144	-104	-0.4805	-116.5	-0.512694	-129	-0.542175	-141.5	-0.569306	-154	-0.594386	-166.5	-0.617662	-179	-0.639341	-191.5
	109.5	#NUM!	97	#NUM!	84.5	#NUM!	72	#NUM!	59.5	1.2597	47	0.677268	34.5	0.40529	22	0.221814	9.5	0.0845451	-3	-0.0240023	-15.5	-0.112967	-28	-0.187768	-40.5	-0.251886	-53	-0.307689	-65.5	-0.35686	-78	-0.400632	-90.5	-0.439937	-103	-0.475494	-115.5	-0.507868	-128	-0.537512	-140.5	-0.56479	-153	-0.590003	-165.5	-0.613402	-178	-0.635194	-190.5
	110.5	#NUM!	98	#NUM!	85.5	#NUM!	73	#NUM!	60.5	1.31713	48	0.694498	35.5	0.41776	23	0.232078	10.5	0.0934694	-2	-0.0160007	-14.5	-0.105651	-27	-0.180986	-39.5	-0.245537	-52	-0.301699	-64.5	-0.351174	-77	-0.395208	-89.5	-0.434742	-102	-0.470501	-114.5	-0.503056	-127	-0.532861	-139.5	-0.560286	-152	-0.585633	-164.5	-0.609154	-177	-0.631059	-189.5
	111.5	#NUM!	99	#NUM!	86.5	#NUM!	74	#NUM!	61.5	1.39167	49	0.711979	36.5	0.430299	24	0.242366	11.5	0.102401	-1	-0.00800009	-13.5	-0.0983402	-26	-0.174213	-38.5	-0.239198	-51	-0.29572	-63.5	-0.345499	-76	-0.389796	-88.5	-0.42956	-101	-0.465522	-113.5	-0.498256	-126	-0.528224	-138.5	-0.555795	-151	-0.581276	-163.5	-0.604919	-176	-0.626937	-188.5
	112.5	#NUM!	100	#NUM!	87.5	#NUM!	75	#NUM!	62.5	1.5708	50	0.729728	37.5	0.442911	25	0.25268	12.5	0.111341	0	0	-12.5	-0.0910348	-25	-0.167448	-37.5	-0.232868	-50	-0.289752	-62.5	-0.339837	-75	-0.384397	-87.5	-0.42439	-100	-0.460554	-112.5	-0.493469	-125	-0.523599	-137.5	-0.551317	-150	-0.576931	-162.5	-0.600697	-175	-0.622827	-187.5
	113.5	#NUM!	101	#NUM!	88.5	#NUM!	76	#NUM!	63.5	#NUM!	51	0.747763	38.5	0.455599	26	0.263022	13.5	0.12029	1	0.00800009	-11.5	-0.0837342	-24	-0.160691	-36.5	-0.226548	-49	-0.283794	-61.5	-0.334186	-74	-0.379009	-86.5	-0.419232	-99	-0.455599	-111.5	-0.488695	-124	-0.518986	-136.5	-0.546851	-149	-0.572599	-161.5	-0.596486	-174	-0.618729	-186.5
	114.5	#NUM!	102	#NUM!	89.5	#NUM!	77	#NUM!	64.5	#NUM!	52	0.766104	39.5	0.468366	27	0.273393	14.5	0.129248	2	0.0160007	-10.5	-0.076438	-23	-0.153941	-35.5	-0.220238	-48	-0.277847	-60.5	-0.328545	-73	-0.373633	-85.5	-0.414086	-98	-0.450655	-110.5	-0.483932	-123	-0.514386	-135.5	-0.542397	-148	-0.568278	-160.5	-0.592288	-173	-0.614643	-185.5
	115.5	#NUM!	103	#NUM!	90.5	#NUM!	78	#NUM!	65.5	#NUM!	53	0.784776	40.5	0.481216	28	0.283794	15.5	0.138217	3	0.0240023	-9.5	-0.069146	-22	-0.147198	-34.5	-0.213936	-47	-0.27191	-59.5	-0.322916	-72	-0.368268	-84.5	-0.408951	-97	-0.445724	-109.5	-0.479181	-122	-0.509797	-134.5	-0.537955	-147	-0.56397	-159.5	-0.588102	-172	-0.610568	-184.5
	116.5	#NUM!	104	#NUM!	91.5	#NUM!	79	#NUM!	66.5	#NUM!	54	0.803802	41.5	0.494153	29	0.294227	16.5	0.147198	4	0.0320055	-8.5	-0.0618576	-21	-0.140461	-33.5	-0.207643	-46	-0.265982	-58.5	-0.317297	-71	-0.362914	-83.5	-0.403828	-96	-0.440804	-108.5	-0.474442	-121	-0.50522	-133.5	-0.533525	-146	-0.559673	-158.5	-0.583927	-171	-0.606506	-183.5
	117.5	#NUM!	105	#NUM!	92.5	#NUM!	80	#NUM!	67.5	#NUM!	55	0.823212	42.5	0.50718	30	0.304693	17.5	0.15619	5	0.0400107	-7.5	-0.0545725	-20	-0.133732	-32.5	-0.201358	-45	-0.260064	-57.5	-0.311689	-70	-0.357571	-82.5	-0.398716	-95	-0.435895	-107.5	-0.469714	-120	-0.500655	-132.5	-0.529106	-145	-0.555388	-157.5	-0.579763	-170	-0.602455	-182.5
	118.5	#NUM!	106	#NUM!	93.5	#NUM!	81	#NUM!	68.5	#NUM!	56	0.843037	43.5	0.520303	31	0.315193	18.5	0.165195	6	0.0480185	-6.5	-0.0472904	-19	-0.127008	-31.5	-0.195081	-44	-0.254156	-56.5	-0.306091	-69	-0.352239	-81.5	-0.393615	-94	-0.430998	-106.5	-0.464998	-119	-0.496101	-131.5	-0.524699	-144	-0.551114	-156.5	-0.575611	-169	-0.598415	-181.5
	119.5	#NUM!	107	#NUM!	94.5	#NUM!	82	#NUM!	69.5	#NUM!	57	0.863313	44.5	0.533525	32	0.325729	19.5	0.174213	7	0.0560293	-5.5	-0.0400107	-18	-0.12029	-30.5	-0.188812	-43	-0.248257	-55.5	-0.300502	-68	-0.346917	-80.5	-0.388525	-93	-0.426112	-105.5	-0.460293	-118	-0.491558	-130.5	-0.520303	-143	-0.546851	-155.5	-0.571471	-168	-0.594386	-180.5
	120.5	#NUM!	108	#NUM!	95.5	#NUM!	83	#NUM!	70.5	#NUM!	58	0.884082	45.5	0.546851	33	0.336304	20.5	0.183246	8	0.0640438	-4.5	-0.0327331	-17	-0.113577	-29.5	-0.182551	-42	-0.242366	-54.5	-0.294924	-67	-0.341605	-79.5	-0.383445	-92	-0.421236	-104.5	-0.455599	-117	-0.487026	-129.5	-0.515918	-142	-0.542599	-154.5	-0.567341	-167	-0.590368	-179.5
	121.5	#NUM!	109	#NUM!	96.5	#NUM!	84	#NUM!	71.5	#NUM!	59	0.905391	46.5	0.560286	34	0.346917	21.5	0.192294	9	0.0720624	-3.5	-0.0254573	-16	-0.10687	-28.5	-0.176296	-41	-0.236484	-53.5	-0.289354	-66	-0.336304	-78.5	-0.378376	-91	-0.416371	-103.5	-0.450915	-116	-0.482505	-128.5	-0.511544	-141	-0.538358	-153.5	-0.563222	-166	-0.586361	-178.5
	122.5	#NUM!	110	#NUM!	97.5	#NUM!	85	#NUM!	72.5	#NUM!	60	0.927295	47.5	0.573835	35	0.357571	22.5	0.201358	10	0.0800856	-2.5	-0.0181828	-15	-0.100167	-27.5	-0.170049	-40	-0.23061	-52.5	-0.283794	-65	-0.331012	-77.5	-0.373317	-90	-0.411517	-102.5	-0.446242	-115	-0.477995	-127.5	-0.50718	-140	-0.534128	-152.5	-0.559113	-165	-0.582364	-177.5
	123.5	#NUM!	111	#NUM!	98.5	#NUM!	86	#NUM!	73.5	#NUM!	61	0.949859	48.5	0.587505	36	0.368268	23.5	0.210439	11	0.088114	-1.5	-0.0109093	-14	-0.0934694	-26.5	-0.163809	-39	-0.224744	-51.5	-0.278243	-64	-0.325729	-76.5	-0.368268	-89	-0.406673	-101.5	-0.44158	-114	-0.473496	-126.5	-0.502827	-139	-0.529909	-151.5	-0.555016	-164	-0.578378	-176.5
	124.5	#NUM!	112	#NUM!	99.5	#NUM!	87	#NUM!	74.5	#NUM!	62	0.973158	49.5	0.601299	37	0.379009	24.5	0.219537	12	0.0961481	-0.5	-0.00363637	-13	-0.0867755	-25.5	-0.157574	-38	-0.218887	-50.5	-0.272701	-63	-0.320457	-75.5	-0.363229	-88	-0.401839	-100.5	-0.436928	-113	-0.469006	-125.5	-0.498485	-138	-0.5257	-150.5	-0.550928	-163	-0.574403	-175.5
	125.5	#NUM!	113	#NUM!	100.5	#NUM!	88	#NUM!	75.5	#NUM!	63	0.997283	50.5	0.615226	38	0.389796	25.5	0.228654	13	0.104188	0.5	0.00363637	-12	-0.0800856	-24.5	-0.151346	-37	-0.213036	-49.5	-0.267167	-62	-0.315193	-74.5	-0.358199	-87	-0.397014	-99.5	-0.432286	-112	-0.464527	-124.5	-0.494153	-137	-0.521501	-149.5	-0.546851	-162	-0.570437	-174.5
	126.5	#NUM!	114	#NUM!	101.5	#NUM!	89	#NUM!	76.5	#NUM!	64	1.02235	51.5	0.629291	39	0.400632	26.5	0.23779	14	0.112235	1.5	0.0109093	-11	-0.0733992	-23.5	-0.145124	-36	-0.207194	-48.5	-0.261642	-61	-0.309938	-73.5	-0.353179	-86	-0.3922	-98.5	-0.427654	-111	-0.460058	-123.5	-0.48983	-136	-0.517312	-148.5	-0.542784	-161	-0.566482	-173.5
	127.5	#NUM!	115	#NUM!	102.5	#NUM!	90	#NUM!	77.5	#NUM!	65	1.04848	52.5	0.643501	40	0.411517	27.5	0.246947	15	0.12029	2.5	0.0181828	-10	-0.0667161	-22.5	-0.138908	-35	-0.201358	-47.5	-0.256124	-60	-0.304693	-72.5	-0.348168	-85	-0.387395	-97.5	-0.423031	-110	-0.455599	-122.5	-0.485518	-135	-0.513133	-147.5	-0.538727	-160	-0.562536	-172.5
	128.5	#NUM!	116	#NUM!	103.5	#NUM!	91	#NUM!	78.5	#NUM!	66	1.07586	53.5	0.657865	41	0.422454	28.5	0.256124	16	0.128352	3.5	0.0254573	-9	-0.0600361	-21.5	-0.132697	-34	-0.195529	-46.5	-0.250615	-59	-0.299456	-71.5	-0.343166	-84	-0.3826	-96.5	-0.418418	-109	-0.451149	-121.5	-0.481216	-134	-0.508964	-146.5	-0.534679	-159	-0.558601	-171.5
	129.5	#NUM!	117	#NUM!	104.5	#NUM!	92	#NUM!	79.5	#NUM!	67	1.10471	54.5	0.672389	42	0.433445	29.5	0.265324	17	0.136423	4.5	0.0327331	-8	-0.0533586	-20.5	-0.126491	-33	-0.189707	-45.5	-0.245114	-58	-0.294227	-70.5	-0.338174	-83	-0.377813	-95.5	-0.413815	-108	-0.446709	-120.5	-0.476923	-133	-0.504805	-145.5	-0.530642	-158	-0.554675	-170.5
	130.5	#NUM!	118	#NUM!	105.5	#NUM!	93	#NUM!	80.5	#NUM!	68	1.13531	55.5	0.687084	43	0.444493	30.5	0.274547	18	0.144502	5.5	0.0400107	-7	-0.0466836	-19.5	-0.12029	-32	-0.183892	-44.5	-0.23962	-57	-0.289006	-69.5	-0.33319	-82	-0.373036	-94.5	-0.409221	-107	-0.442279	-119.5	-0.47264	-132	-0.500655	-144.5	-0.526614	-157	-0.550758	-169.5
	131.5	#NUM!	119	#NUM!	106.5	#NUM!	94	#NUM!	81.5	#NUM!	69	1.16808	56.5	0.701958	44	0.455599	31.5	0.283794	19	0.152591	6.5	0.0472904	-6	-0.0400107	-18.5	-0.114094	-31	-0.178083	-43.5	-0.234133	-56	-0.283794	-68.5	-0.328214	-81	-0.368268	-93.5	-0.404636	-106	-0.437857	-118.5	-0.468366	-131	-0.496514	-143.5	-0.522595	-156	-0.546851	-168.5
	132.5	#NUM!	120	#NUM!	107.5	#NUM!	95	#NUM!	82.5	#NUM!	70	1.20359	57.5	0.717022	45	0.466765	32.5	0.293066	20	0.160691	7.5	0.0545725	-5	-0.0333395	-17.5	-0.107902	-30	-0.17228	-42.5	-0.228654	-55	-0.27859	-67.5	-0.323247	-80	-0.363508	-92.5	-0.40006	-105	-0.433445	-117.5	-0.464101	-130	-0.492383	-142.5	-0.518586	-155	-0.542953	-167.5
	133.5	#NUM!	121	#NUM!	108.5	#NUM!	96	#NUM!	83.5	#NUM!	71	1.24273	58.5	0.732286	46	0.477995	33.5	0.302364	21	0.1688	8.5	0.0618576	-4	-0.0266698	-16.5	-0.101714	-29	-0.166482	-41.5	-0.223182	-54	-0.273393	-66.5	-0.318288	-79	-0.358758	-91.5	-0.395493	-104	-0.429042	-116.5	-0.459845	-129	-0.488261	-141.5	-0.514585	-154	-0.539064	-166.5
	134.5	#NUM!	122	#NUM!	109.5	#NUM!	97	#NUM!	84.5	#NUM!	72	1.287	59.5	0.747763	47	0.489291	34.5	0.311689	22	0.176922	9.5	0.069146	-3	-0.0200013	-15.5	-0.0955298	-28	-0.160691	-40.5	-0.217716	-53	-0.268204	-65.5	-0.313337	-78	-0.354015	-90.5	-0.390935	-103	-0.424648	-115.5	-0.455599	-128	-0.484148	-140.5	-0.510594	-153	-0.535185	-165.5
	135.5	#NUM!	123	#NUM!	110.5	#NUM!	98	#NUM!	85.5	#NUM!	73	1.33934	60.5	0.763465	48	0.500655	35.5	0.321042	23	0.185054	10.5	0.076438	-2	-0.0133337	-14.5	-0.0893496	-27	-0.154904	-39.5	-0.212257	-52	-0.263022	-64.5	-0.308395	-77	-0.349281	-89.5	-0.386385	-102	-0.420262	-114.5	-0.451361	-127	-0.480044	-139.5	-0.506612	-152	-0.531314	-164.5
	136.5	#NUM!	124	#NUM!	111.5	#NUM!	99	#NUM!	86.5	#NUM!	74	1.40732	61.5	0.779406	49	0.51209	36.5	0.330424	24	0.1932	11.5	0.0837342	-1	-0.00666672	-13.5	-0.0831728	-26	-0.149124	-38.5	-0.206804	-51	-0.257848	-63.5	-0.30346	-76	-0.344555	-88.5	-0.381843	-101	-0.415885	-113.5	-0.447132	-126	-0.475949	-138.5	-0.502638	-151	-0.527452	-163.5
	137.5	#NUM!	125	#NUM!	112.5	#NUM!	100	#NUM!	87.5	#NUM!	75	1.5708	62.5	0.795603	50	0.523599	37.5	0.339837	25	0.201358	12.5	0.0910348	0	0	-12.5	-0.0769991	-25	-0.143348	-37.5	-0.201358	-50	-0.25268	-62.5	-0.298532	-75	-0.339837	-87.5	-0.37731	-100	-0.411517	-112.5	-0.442911	-125	-0.471862	-137.5	-0.498673	-150	-0.523599	-162.5
	138.5	#NUM!	126	#NUM!	113.5	#NUM!	101	#NUM!	88.5	#NUM!	76	#NUM!	63.5	0.812072	51	0.535185	38.5	0.349281	26	0.20953	13.5	0.0983402	1	0.00666672	-11.5	-0.0708284	-24	-0.137576	-36.5	-0.195918	-49	-0.24752	-61.5	-0.293612	-74	-0.335127	-86.5	-0.372785	-99	-0.407157	-111.5	-0.438699	-124	-0.467784	-136.5	-0.494717	-149	-0.519754	-161.5
	139.5	#NUM!	127	#NUM!	114.5	#NUM!	102	#NUM!	89.5	#NUM!	77	#NUM!	64.5	0.828832	52	0.546851	39.5	0.358758	27	0.217716	14.5	0.105651	2	0.0133337	-10.5	-0.0646604	-23	-0.13181	-35.5	-0.190483	-48	-0.242366	-60.5	-0.2887	-73	-0.330424	-85.5	-0.368268	-98	-0.402805	-110.5	-0.434495	-123	-0.463714	-135.5	-0.490769	-148	-0.515918	-160.5
	140.5	#NUM!	128	#NUM!	115.5	#NUM!	103	#NUM!	90.5	#NUM!	78	#NUM!	65.5	0.845905	53	0.558601	40.5	0.368268	28	0.225917	15.5	0.112967	3	0.0200013	-9.5	-0.0584949	-22	-0.126048	-34.5	-0.185054	-47	-0.237219	-59.5	-0.283794	-72	-0.325729	-84.5	-0.363759	-97	-0.398461	-109.5	-0.430299	-122	-0.459652	-134.5	-0.486829	-147	-0.51209	-159.5
	141.5	#NUM!	129	#NUM!	116.5	#NUM!	104	#NUM!	91.5	#NUM!	79	#NUM!	66.5	0.863313	54	0.570437	41.5	0.377813	29	0.234133	16.5	0.12029	4	0.0266698	-8.5	-0.0523316	-21	-0.12029	-33.5	-0.179631	-46	-0.232078	-58.5	-0.278896	-71	-0.321042	-83.5	-0.359257	-96	-0.394125	-108.5	-0.426112	-121	-0.455599	-133.5	-0.482898	-146	-0.50827	-158.5
	142.5	#NUM!	130	#NUM!	117.5	#NUM!	105	#NUM!	92.5	#NUM!	80	#NUM!	67.5	0.881083	55	0.582364	42.5	0.387395	30	0.242366	17.5	0.127619	5	0.0333395	-7.5	-0.0461702	-20	-0.114536	-32.5	-0.174213	-45	-0.226943	-57.5	-0.274004	-70	-0.316362	-82.5	-0.354763	-95	-0.389796	-107.5	-0.421932	-120	-0.451553	-132.5	-0.478975	-145	-0.504458	-157.5
	143.5	#NUM!	131	#NUM!	118.5	#NUM!	106	#NUM!	93.5	#NUM!	81	#NUM!	68.5	0.899245	56	0.594386	43.5	0.397014	31	0.250615	18.5	0.134955	6	0.0400107	-6.5	-0.0400107	-19	-0.108786	-31.5	-0.1688	-44	-0.221814	-56.5	-0.269119	-69	-0.311689	-81.5	-0.350277	-94	-0.385476	-106.5	-0.41776	-119	-0.447516	-131.5	-0.475059	-144	-0.500655	-156.5
	144.5	#NUM!	132	#NUM!	119.5	#NUM!	107	#NUM!	94.5	#NUM!	82	#NUM!	69.5	0.917831	57	0.606506	44.5	0.406673	32	0.258882	19.5	0.142298	7	0.0466836	-5.5	-0.0338526	-18	-0.103039	-30.5	-0.163393	-43	-0.216692	-55.5	-0.264241	-68	-0.307023	-80.5	-0.345798	-93	-0.381163	-105.5	-0.413596	-118	-0.443486	-130.5	-0.471152	-143	-0.496859	-155.5
	145.5	#NUM!	133	#NUM!	120.5	#NUM!	108	#NUM!	95.5	#NUM!	83	#NUM!	70.5	0.93688	58	0.618729	45.5	0.416371	33	0.267167	20.5	0.149649	8	0.0533586	-4.5	-0.0276958	-17	-0.0972963	-29.5	-0.15799	-42	-0.211575	-54.5	-0.259369	-67	-0.302364	-79.5	-0.341326	-92	-0.376857	-104.5	-0.40944	-117	-0.439464	-129.5	-0.467252	-142	-0.493071	-154.5
	146.5	#NUM!	134	#NUM!	121.5	#NUM!	109	#NUM!	96.5	#NUM!	84	#NUM!	71.5	0.956437	59	0.631059	46.5	0.426112	34	0.275471	21.5	0.157008	9	0.0600361	-3.5	-0.0215401	-16	-0.0915564	-28.5	-0.152591	-41	-0.206464	-53.5	-0.254503	-66	-0.297712	-78.5	-0.336861	-91	-0.372559	-103.5	-0.40529	-116	-0.43545	-128.5	-0.46336	-141	-0.489291	-153.5
	147.5	#NUM!	135	#NUM!	122.5	#NUM!	110	#NUM!	97.5	#NUM!	85	#NUM!	72.5	0.976551	60	0.643501	47.5	0.435895	35	0.283794	22.5	0.164376	10	0.0667161	-2.5	-0.0153852	-15	-0.0858196	-27.5	-0.147198	-40	-0.201358	-52.5	-0.249644	-65	-0.293066	-77.5	-0.332403	-90	-0.368268	-102.5	-0.401149	-115	-0.431443	-127.5	-0.459476	-140	-0.485518	-152.5
	148.5	#NUM!	136	#NUM!	123.5	#NUM!	111	#NUM!	98.5	#NUM!	86	#NUM!	73.5	0.997283	61	0.656061	48.5	0.445724	36	0.292138	23.5	0.171752	11	0.0733992	-1.5	-0.0092309	-14	-0.0800856	-26.5	-0.141808	-39	-0.196257	-51.5	-0.24479	-64	-0.288427	-76.5	-0.327952	-89	-0.363984	-101.5	-0.397014	-114	-0.427443	-126.5	-0.455599	-139	-0.481753	-151.5
	149.5	#NUM!	137	#NUM!	124.5	#NUM!	112	#NUM!	99.5	#NUM!	87	#NUM!	74.5	1.0187	62	0.668743	49.5	0.455599	37	0.300502	24.5	0.179138	12	0.0800856	-0.5	-0.00307693	-13	-0.0743542	-25.5	-0.136423	-38	-0.191162	-50.5	-0.239943	-63	-0.283794	-75.5	-0.323508	-88	-0.359707	-100.5	-0.392887	-113	-0.423451	-125.5	-0.451729	-138	-0.477995	-150.5
	150.5	#NUM!	138	#NUM!	125.5	#NUM!	113	#NUM!	100.5	#NUM!	88	#NUM!	75.5	1.0409	63	0.681553	50.5	0.465522	38	0.308889	25.5	0.186534	13	0.0867755	0.5	0.00307693	-12	-0.0686253	-24.5	-0.131041	-37	-0.186072	-49.5	-0.235101	-62	-0.279168	-74.5	-0.319071	-87	-0.355437	-99.5	-0.388767	-112	-0.419466	-124.5	-0.447867	-137	-0.474245	-149.5
	151.5	#NUM!	139	#NUM!	126.5	#NUM!	114	#NUM!	101.5	#NUM!	89	#NUM!	76.5	1.06396	64	0.694498	51.5	0.475494	39	0.317297	26.5	0.193941	14	0.0934694	1.5	0.0092309	-11	-0.0628986	-23.5	-0.125664	-36	-0.180986	-48.5	-0.230265	-61	-0.274547	-73.5	-0.314639	-86	-0.351174	-98.5	-0.384654	-111	-0.415488	-123.5	-0.444011	-136	-0.470501	-148.5
	152.5	#NUM!	140	#NUM!	127.5	#NUM!	115	#NUM!	102.5	#NUM!	90	#NUM!	77.5	1.08803	65	0.707584	52.5	0.485518	40	0.325729	27.5	0.201358	15	0.100167	2.5	0.0153852	-10	-0.057174	-22.5	-0.12029	-35	-0.175906	-47.5	-0.225434	-60	-0.269933	-72.5	-0.310215	-85	-0.346917	-97.5	-0.380547	-110	-0.411517	-122.5	-0.440163	-135	-0.466765	-147.5
	153.5	#NUM!	141	#NUM!	128.5	#NUM!	116	#NUM!	103.5	#NUM!	91	#NUM!	78.5	1.11326	66	0.720819	53.5	0.495595	41	0.334186	28.5	0.208786	16	0.10687	3.5	0.0215401	-9	-0.0514513	-21.5	-0.114919	-34	-0.17083	-46.5	-0.220609	-59	-0.265324	-71.5	-0.305796	-84	-0.342667	-96.5	-0.376447	-109	-0.407553	-121.5	-0.436322	-134	-0.463036	-146.5
	154.5	#NUM!	142	#NUM!	129.5	#NUM!	117	#NUM!	104.5	#NUM!	92	#NUM!	79.5	1.13985	67	0.734209	54.5	0.505728	42	0.342667	29.5	0.216226	17	0.113577	4.5	0.0276958	-8	-0.0457302	-20.5	-0.109552	-33	-0.165758	-45.5	-0.215788	-58	-0.260722	-70.5	-0.301384	-83	-0.338423	-95.5	-0.372354	-108	-0.403595	-120.5	-0.432487	-133	-0.459314	-145.5
	155.5	#NUM!	143	#NUM!	130.5	#NUM!	118	#NUM!	105.5	#NUM!	93	#NUM!	80.5	1.16808	68	0.747763	55.5	0.515918	43	0.351174	30.5	0.223679	18	0.12029	5.5	0.0338526	-7	-0.0400107	-19.5	-0.104188	-32	-0.160691	-44.5	-0.210973	-57	-0.256124	-69.5	-0.296978	-82	-0.334186	-94.5	-0.368268	-107	-0.399645	-119.5	-0.42866	-132	-0.455599	-144.5
	156.5	#NUM!	144	#NUM!	131.5	#NUM!	119	#NUM!	106.5	#NUM!	94	#NUM!	81.5	1.19832	69	0.761489	56.5	0.526167	44	0.359707	31.5	0.231144	19	0.127008	6.5	0.0400107	-6	-0.0342924	-18.5	-0.0988275	-31	-0.155627	-43.5	-0.206163	-56	-0.251533	-68.5	-0.292577	-81	-0.329955	-93.5	-0.364188	-106	-0.3957	-118.5	-0.424839	-131	-0.45189	-143.5
	157.5	#NUM!	145	#NUM!	132.5	#NUM!	120	#NUM!	107.5	#NUM!	95	#NUM!	82.5	1.2311	70	0.775397	57.5	0.536477	45	0.368268	32.5	0.238622	20	0.133732	7.5	0.0461702	-5	-0.0285753	-17.5	-0.0934694	-30	-0.150568	-42.5	-0.201358	-55	-0.246947	-67.5	-0.288183	-80	-0.325729	-92.5	-0.360114	-105	-0.391763	-117.5	-0.421024	-130	-0.448188	-142.5
	158.5	#NUM!	146	#NUM!	133.5	#NUM!	121	#NUM!	108.5	#NUM!	96	#NUM!	83.5	1.26726	71	0.789498	58.5	0.546851	46	0.376857	33.5	0.246113	21	0.140461	8.5	0.0523316	-4	-0.0228591	-16.5	-0.088114	-29	-0.145513	-41.5	-0.196557	-54	-0.242366	-66.5	-0.283794	-79	-0.32151	-91.5	-0.356047	-104	-0.387831	-116.5	-0.417217	-129	-0.444493	-141.5
	159.5	#NUM!	147	#NUM!	134.5	#NUM!	122	#NUM!	109.5	#NUM!	97	#NUM!	84.5	1.30818	72	0.803802	59.5	0.557291	47	0.385476	34.5	0.253619	22	0.147198	9.5	0.0584949	-3	-0.0171437	-15.5	-0.0827611	-28	-0.140461	-40.5	-0.191761	-53	-0.23779	-65.5	-0.279411	-78	-0.317297	-90.5	-0.351985	-103	-0.383906	-115.5	-0.413415	-128	-0.440804	-140.5
	160.5	#NUM!	148	#NUM!	135.5	#NUM!	123	#NUM!	110.5	#NUM!	98	#NUM!	85.5	1.35658	73	0.818322	60.5	0.567799	48	0.394125	35.5	0.26114	23	0.153941	10.5	0.0646604	-2	-0.0114288	-14.5	-0.0774106	-27	-0.135413	-39.5	-0.18697	-52	-0.23322	-64.5	-0.275033	-77	-0.31309	-89.5	-0.34793	-102	-0.379988	-114.5	-0.40962	-127	-0.437121	-139.5
	161.5	#NUM!	149	#NUM!	136.5	#NUM!	124	#NUM!	111.5	#NUM!	99	#NUM!	86.5	1.41947	74	0.83307	61.5	0.578378	49	0.402805	36.5	0.268675	24	0.160691	11.5	0.0708284	-1	-0.00571432	-13.5	-0.0720624	-26	-0.130369	-38.5	-0.182183	-51	-0.228654	-63.5	-0.270661	-76	-0.308889	-88.5	-0.34388	-101	-0.376075	-113.5	-0.405831	-126	-0.433445	-138.5
	162.5	#NUM!	150	#NUM!	137.5	#NUM!	125	#NUM!	112.5	#NUM!	100	#NUM!	87.5	1.5708	75	0.848062	62.5	0.589031	50	0.411517	37.5	0.276227	25	0.167448	12.5	0.0769991	0	0	-12.5	-0.0667161	-25	-0.125328	-37.5	-0.1774	-50	-0.224093	-62.5	-0.266294	-75	-0.304693	-87.5	-0.339837	-100	-0.372169	-112.5	-0.402049	-125	-0.429775	-137.5
	163.5	#NUM!	151	#NUM!	138.5	#NUM!	126	#NUM!	113.5	#NUM!	101	#NUM!	88.5	#NUM!	76	0.863313	63.5	0.59976	51	0.420262	38.5	0.283794	26	0.174213	13.5	0.0831728	1	0.00571432	-11.5	-0.0613719	-24	-0.12029	-36.5	-0.172621	-49	-0.219537	-61.5	-0.261932	-74	-0.300502	-86.5	-0.335799	-99	-0.368268	-111.5	-0.398272	-124	-0.426112	-136.5
	164.5	#NUM!	152	#NUM!	139.5	#NUM!	127	#NUM!	114.5	#NUM!	102	#NUM!	89.5	#NUM!	77	0.878841	64.5	0.610568	52	0.429042	39.5	0.291378	27	0.180986	14.5	0.0893496	2	0.0114288	-10.5	-0.0560293	-23	-0.115255	-35.5	-0.167846	-48	-0.214986	-60.5	-0.257576	-73	-0.296317	-85.5	-0.331767	-98	-0.364373	-110.5	-0.394501	-123	-0.422454	-135.5
	165.5	#NUM!	153	#NUM!	140.5	#NUM!	128	#NUM!	115.5	#NUM!	103	#NUM!	90.5	#NUM!	78	0.894666	65.5	0.621459	53	0.437857	40.5	0.29898	28	0.187768	15.5	0.0955298	3	0.0171437	-9.5	-0.0506884	-22	-0.110223	-34.5	-0.163075	-47	-0.210439	-59.5	-0.253224	-72	-0.292138	-84.5	-0.327741	-97	-0.360484	-109.5	-0.390737	-122	-0.418802	-134.5
	166.5	#NUM!	154	#NUM!	141.5	#NUM!	129	#NUM!	116.5	#NUM!	104	#NUM!	91.5	#NUM!	79	0.910809	66.5	0.632436	54	0.446709	41.5	0.306599	29	0.194558	16.5	0.101714	4	0.0228591	-8.5	-0.0453489	-21	-0.105194	-33.5	-0.158307	-46	-0.205896	-58.5	-0.248877	-71	-0.287963	-83.5	-0.32372	-96	-0.356601	-108.5	-0.386978	-121	-0.415157	-133.5
	167.5	#NUM!	155	#NUM!	142.5	#NUM!	130	#NUM!	117.5	#NUM!	105	#NUM!	92.5	#NUM!	80	0.927295	67.5	0.643501	55	0.455599	42.5	0.314237	30	0.201358	17.5	0.107902	5	0.0285753	-7.5	-0.0400107	-20	-0.100167	-32.5	-0.153544	-45	-0.201358	-57.5	-0.244535	-70	-0.283794	-82.5	-0.319704	-95	-0.352723	-107.5	-0.383225	-120	-0.411517	-132.5
	168.5	#NUM!	156	#NUM!	143.5	#NUM!	131	#NUM!	118.5	#NUM!	106	#NUM!	93.5	#NUM!	81	0.944152	68.5	0.654659	56	0.464527	43.5	0.321894	31	0.208167	18.5	0.114094	6	0.0342924	-6.5	-0.0346736	-19	-0.0951435	-31.5	-0.148784	-44	-0.196824	-56.5	-0.240198	-69	-0.27963	-81.5	-0.315694	-94	-0.348851	-106.5	-0.379477	-119	-0.407883	-131.5
	169.5	#NUM!	157	#NUM!	144.5	#NUM!	132	#NUM!	119.5	#NUM!	107	#NUM!	94.5	#NUM!	82	0.961411	69.5	0.665914	57	0.473496	44.5	0.32957	32	0.214986	19.5	0.12029	7	0.0400107	-5.5	-0.0293375	-18	-0.0901219	-30.5	-0.144027	-43	-0.192294	-55.5	-0.235865	-68	-0.275471	-80.5	-0.311689	-93	-0.344984	-105.5	-0.375735	-118	-0.404254	-130.5
	170.5	#NUM!	158	#NUM!	145.5	#NUM!	133	#NUM!	120.5	#NUM!	108	#NUM!	95.5	#NUM!	83	0.979108	70.5	0.677268	58	0.482505	45.5	0.337267	33	0.221814	20.5	0.126491	8	0.0457302	-4.5	-0.0240023	-17	-0.0851027	-29.5	-0.139273	-42	-0.187768	-54.5	-0.231537	-67	-0.271316	-79.5	-0.307689	-92	-0.341123	-104.5	-0.371999	-117	-0.400632	-129.5
	171.5	#NUM!	159	#NUM!	146.5	#NUM!	134	#NUM!	121.5	#NUM!	109	#NUM!	96.5	#NUM!	84	0.997283	71.5	0.688728	59	0.491558	46.5	0.344984	34	0.228654	21.5	0.132697	9	0.0514513	-3.5	-0.0186678	-16	-0.0800856	-28.5	-0.134523	-41	-0.183246	-53.5	-0.227213	-66	-0.267167	-78.5	-0.303694	-91	-0.337267	-103.5	-0.368268	-116	-0.397014	-128.5
	172.5	#NUM!	160	#NUM!	147.5	#NUM!	135	#NUM!	122.5	#NUM!	110	#NUM!	97.5	#NUM!	85	1.01599	72.5	0.700297	60	0.500655	47.5	0.352723	35	0.235504	22.5	0.138908	10	0.057174	-2.5	-0.0133337	-15	-0.0750705	-27.5	-0.129776	-40	-0.178728	-52.5	-0.222894	-65	-0.263022	-77.5	-0.299705	-90	-0.333416	-102.5	-0.364542	-115	-0.393403	-127.5
	173.5	#NUM!	161	#NUM!	148.5	#NUM!	136	#NUM!	123.5	#NUM!	111	#NUM!	98.5	#NUM!	86	1.03527	73.5	0.711979	61	0.509797	48.5	0.360484	36	0.242366	23.5	0.145124	11	0.0628986	-1.5	-0.00800009	-14	-0.0700573	-26.5	-0.125031	-39	-0.174213	-51.5	-0.218578	-64	-0.258882	-76.5	-0.29572	-89	-0.32957	-101.5	-0.360822	-114	-0.389796	-126.5
	174.5	#NUM!	162	#NUM!	149.5	#NUM!	137	#NUM!	124.5	#NUM!	112	#NUM!	99.5	#NUM!	87	1.0552	74.5	0.723781	62	0.518986	49.5	0.368268	37	0.249239	24.5	0.151346	12	0.0686253	-0.5	-0.00266667	-13	-0.0650459	-25.5	-0.12029	-38	-0.169702	-50.5	-0.214267	-63	-0.254746	-75.5	-0.29174	-88	-0.325729	-100.5	-0.357107	-113	-0.386195	-125.5
	175.5	#NUM!	163	#NUM!	150.5	#NUM!	138	#NUM!	125.5	#NUM!	113	#NUM!	100.5	#NUM!	88	1.07586	75.5	0.735707	63	0.528224	50.5	0.376075	38	0.256124	25.5	0.157574	13	0.0743542	0.5	0.00266667	-12	-0.0600361	-24.5	-0.115551	-37	-0.165195	-49.5	-0.20996	-62	-0.250615	-74.5	-0.287765	-87	-0.321894	-99.5	-0.353397	-112	-0.3826	-124.5
	176.5	#NUM!	164	#NUM!	151.5	#NUM!	139	#NUM!	126.5	#NUM!	114	#NUM!	101.5	#NUM!	89	1.09735	76.5	0.747763	64	0.537512	51.5	0.383906	39	0.263022	26.5	0.163809	14	0.0800856	1.5	0.00800009	-11	-0.0550278	-23.5	-0.110815	-36	-0.160691	-48.5	-0.205657	-61	-0.246488	-73.5	-0.283794	-86	-0.318063	-98.5	-0.349692	-111	-0.379009	-123.5
	177.5	#NUM!	165	#NUM!	152.5	#NUM!	140	#NUM!	127.5	#NUM!	115	#NUM!	102.5	#NUM!	90	1.11977	77.5	0.759955	65	0.546851	52.5	0.391763	40	0.269933	27.5	0.170049	15	0.0858196	2.5	0.0133337	-10	-0.0500209	-22.5	-0.106081	-35	-0.15619	-47.5	-0.201358	-60	-0.242366	-72.5	-0.279828	-85	-0.314237	-97.5	-0.345992	-110	-0.375424	-122.5
	178.5	#NUM!	166	#NUM!	153.5	#NUM!	141	#NUM!	128.5	#NUM!	116	#NUM!	103.5	#NUM!	91	1.14328	78.5	0.77229	66	0.556244	53.5	0.399645	41	0.276857	28.5	0.176296	16	0.0915564	3.5	0.0186678	-9	-0.0450152	-21.5	-0.10135	-34	-0.151692	-46.5	-0.197062	-59	-0.238248	-71.5	-0.275867	-84	-0.310416	-96.5	-0.342297	-109	-0.371843	-121.5
	179.5	#NUM!	167	#NUM!	154.5	#NUM!	142	#NUM!	129.5	#NUM!	117	#NUM!	104.5	#NUM!	92	1.16808	79.5	0.784776	67	0.565692	54.5	0.407553	42	0.283794	29.5	0.182551	17	0.0972963	4.5	0.0240023	-8	-0.0400107	-20.5	-0.0966209	-33	-0.147198	-45.5	-0.192771	-58	-0.234133	-70.5	-0.27191	-83	-0.306599	-95.5	-0.338607	-108	-0.368268	-120.5
	180.5	#NUM!	168	#NUM!	155.5	#NUM!	143	#NUM!	130.5	#NUM!	118	#NUM!	105.5	#NUM!	93	1.19441	80.5	0.797419	68	0.575197	55.5	0.415488	43	0.290746	30.5	0.188812	18	0.103039	5.5	0.0293375	-7	-0.0350071	-19.5	-0.091894	-32	-0.142706	-44.5	-0.188482	-57	-0.230023	-69.5	-0.267957	-82	-0.302787	-94.5	-0.334922	-107	-0.364697	-119.5
	181.5	#NUM!	169	#NUM!	156.5	#NUM!	144	#NUM!	131.5	#NUM!	119	#NUM!	106.5	#NUM!	94	1.22263	81.5	0.810228	69	0.584761	56.5	0.423451	44	0.297712	31.5	0.195081	19	0.108786	6.5	0.0346736	-6	-0.0300045	-18.5	-0.0871692	-31	-0.138217	-43.5	-0.184198	-56	-0.225917	-68.5	-0.264009	-81	-0.29898	-93.5	-0.331242	-106	-0.361132	-118.5
	182.5	#NUM!	170	#NUM!	157.5	#NUM!	145	#NUM!	132.5	#NUM!	120	#NUM!	107.5	#NUM!	95	1.25324	82.5	0.823212	70	0.594386	57.5	0.431443	45	0.304693	32.5	0.201358	20	0.114536	7.5	0.0400107	-5	-0.0250026	-17.5	-0.0824463	-30	-0.133732	-42.5	-0.179916	-55	-0.221814	-67.5	-0.260064	-80	-0.295177	-92.5	-0.327566	-105	-0.357571	-117.5
	183.5	#NUM!	171	#NUM!	158.5	#NUM!	146	#NUM!	133.5	#NUM!	121	#NUM!	108.5	#NUM!	96	1.287	83.5	0.83638	71	0.604074	58.5	0.439464	46	0.311689	33.5	0.207643	21	0.12029	8.5	0.0453489	-4	-0.0200013	-16.5	-0.0777253	-29	-0.129248	-41.5	-0.175638	-54	-0.217716	-66.5	-0.256124	-79	-0.291378	-91.5	-0.323894	-104	-0.354015	-116.5
	184.5	#NUM!	172	#NUM!	159.5	#NUM!	147	#NUM!	134.5	#NUM!	122	#NUM!	109.5	#NUM!	97	1.32523	84.5	0.849744	72	0.613827	59.5	0.447516	47	0.318701	34.5	0.213936	22	0.126048	9.5	0.0506884	-3	-0.0150006	-15.5	-0.073006	-28	-0.124768	-40.5	-0.171364	-53	-0.213621	-65.5	-0.252188	-78	-0.287584	-90.5	-0.320228	-103	-0.350464	-115.5
	185.5	#NUM!	173	#NUM!	160.5	#NUM!	148	#NUM!	135.5	#NUM!	123	#NUM!	110.5	#NUM!	98	1.37046	85.5	0.863313	73	0.623648	60.5	0.455599	48	0.325729	35.5	0.220238	23	0.13181	10.5	0.0560293	-2	-0.0100002	-14.5	-0.0682884	-27	-0.12029	-39.5	-0.167092	-52	-0.20953	-64.5	-0.248257	-77	-0.283794	-89.5	-0.316565	-102	-0.346917	-114.5
	186.5	#NUM!	174	#NUM!	161.5	#NUM!	149	#NUM!	136.5	#NUM!	124	#NUM!	111.5	#NUM!	99	1.42926	86.5	0.877102	74	0.633538	61.5	0.463714	49	0.332775	36.5	0.226548	24	0.137576	11.5	0.0613719	-1	-0.00500002	-13.5	-0.0635722	-26	-0.115814	-38.5	-0.162824	-51	-0.205442	-63.5	-0.244328	-76	-0.280008	-88.5	-0.312907	-101	-0.343375	-113.5
	187.5	#NUM!	175	#NUM!	162.5	#NUM!	150	#NUM!	137.5	#NUM!	125	#NUM!	112.5	#NUM!	100	1.5708	87.5	0.891123	75	0.643501	62.5	0.471862	50	0.339837	37.5	0.232868	25	0.143348	12.5	0.0667161	0	0	-12.5	-0.0588575	-25	-0.111341	-37.5	-0.158558	-50	-0.201358	-62.5	-0.240404	-75	-0.276227	-87.5	-0.309254	-100	-0.339837	-112.5
	188.5	#NUM!	176	#NUM!	163.5	#NUM!	151	#NUM!	138.5	#NUM!	126	#NUM!	113.5	#NUM!	101	#NUM!	88.5	0.905391	76	0.653539	63.5	0.480044	51	0.346917	38.5	0.239198	26	0.149124	13.5	0.0720624	1	0.00500002	-11.5	-0.0541441	-24	-0.10687	-36.5	-0.154296	-49	-0.197277	-61.5	-0.236484	-74	-0.272449	-86.5	-0.305604	-99	-0.336304	-111.5
	189.5	#NUM!	177	#NUM!	164.5	#NUM!	152	#NUM!	139.5	#NUM!	127	#NUM!	114.5	#NUM!	102	#NUM!	89.5	0.919924	77	0.663655	64.5	0.488261	52	0.354015	39.5	0.245537	27	0.154904	14.5	0.0774106	2	0.0100002	-10.5	-0.0494319	-23	-0.102401	-35.5	-0.150036	-48	-0.1932	-60.5	-0.232567	-73	-0.268675	-85.5	-0.301959	-98	-0.332775	-110.5
	190.5	#NUM!	178	#NUM!	165.5	#NUM!	153	#NUM!	140.5	#NUM!	128	#NUM!	115.5	#NUM!	103	#NUM!	90.5	0.93474	78	0.673851	65.5	0.496514	53	0.361132	40.5	0.251886	28	0.160691	15.5	0.0827611	3	0.0150006	-9.5	-0.0447208	-22	-0.0979343	-34.5	-0.145779	-47	-0.189125	-59.5	-0.228654	-72	-0.264906	-84.5	-0.298318	-97	-0.32925	-109.5
	191.5	#NUM!	179	#NUM!	166.5	#NUM!	154	#NUM!	141.5	#NUM!	129	#NUM!	116.5	#NUM!	104	#NUM!	91.5	0.949859	79	0.684131	66.5	0.504805	54	0.368268	41.5	0.258245	29	0.166482	16.5	0.088114	4	0.0200013	-8.5	-0.0400107	-21	-0.0934694	-33.5	-0.141525	-46	-0.185054	-58.5	-0.224744	-71	-0.26114	-83.5	-0.294681	-96	-0.325729	-108.5
	192.5	#NUM!	180	#NUM!	167.5	#NUM!	155	#NUM!	142.5	#NUM!	130	#NUM!	117.5	#NUM!	105	#NUM!	92.5	0.965304	80	0.694498	67.5	0.513133	55	0.375424	42.5	0.264616	30	0.17228	17.5	0.0934694	5	0.0250026	-7.5	-0.0353014	-20	-0.0890064	-32.5	-0.137273	-45	-0.180986	-57.5	-0.220838	-70	-0.257378	-82.5	-0.291048	-95	-0.322213	-107.5
	193.5	#NUM!	181	#NUM!	168.5	#NUM!	156	#NUM!	143.5	#NUM!	131	#NUM!	118.5	#NUM!	106	#NUM!	93.5	0.981103	81	0.704956	68.5	0.521501	56	0.3826	43.5	0.270997	31	0.178083	18.5	0.0988275	6	0.0300045	-6.5	-0.030593	-19	-0.0845451	-31.5	-0.133024	-44	-0.176922	-56.5	-0.216936	-69	-0.253619	-81.5	-0.287419	-94	-0.318701	-106.5
	194.5	#NUM!	182	#NUM!	169.5	#NUM!	157	#NUM!	144.5	#NUM!	132	#NUM!	119.5	#NUM!	107	#NUM!	94.5	0.997283	82	0.715507	69.5	0.529909	57	0.389796	44.5	0.27739	32	0.183892	19.5	0.104188	7	0.0350071	-5.5	-0.0258852	-18	-0.0800856	-30.5	-0.128777	-43	-0.17286	-55.5	-0.213036	-68	-0.249865	-80.5	-0.283794	-93	-0.315193	-105.5
	195.5	#NUM!	183	#NUM!	170.5	#NUM!	158	#NUM!	145.5	#NUM!	133	#NUM!	120.5	#NUM!	108	#NUM!	95.5	1.01388	83	0.726156	70.5	0.538358	58	0.397014	45.5	0.283794	33	0.189707	20.5	0.109552	8	0.0400107	-4.5	-0.0211781	-17	-0.0756276	-29.5	-0.124532	-42	-0.1688	-54.5	-0.20914	-67	-0.246113	-79.5	-0.280173	-92	-0.311689	-104.5
	196.5	#NUM!	184	#NUM!	171.5	#NUM!	159	#NUM!	146.5	#NUM!	134	#NUM!	121.5	#NUM!	109	#NUM!	96.5	1.03093	84	0.736906	71.5	0.546851	59	0.404254	46.5	0.29021	34	0.195529	21.5	0.114919	9	0.0450152	-3.5	-0.0164713	-16	-0.0711712	-28.5	-0.12029	-41	-0.164744	-53.5	-0.205248	-66	-0.242366	-78.5	-0.276555	-91	-0.308189	-103.5
	197.5	#NUM!	185	#NUM!	172.5	#NUM!	160	#NUM!	147.5	#NUM!	135	#NUM!	122.5	#NUM!	110	#NUM!	97.5	1.04848	85	0.747763	72.5	0.555388	60	0.411517	47.5	0.296639	35	0.201358	22.5	0.12029	10	0.0500209	-2.5	-0.011765	-15	-0.0667161	-27.5	-0.11605	-40	-0.160691	-52.5	-0.201358	-65	-0.238622	-77.5	-0.272942	-90	-0.304693	-102.5
	198.5	#NUM!	186	#NUM!	173.5	#NUM!	161	#NUM!	148.5	#NUM!	136	#NUM!	123.5	#NUM!	111	#NUM!	98.5	1.06658	86	0.75873	73.5	0.56397	61	0.418802	48.5	0.30308	36	0.207194	23.5	0.125664	11	0.0550278	-1.5	-0.00705888	-14	-0.0622624	-26.5	-0.111812	-39	-0.15664	-51.5	-0.197471	-64	-0.234881	-76.5	-0.269331	-89	-0.3012	-101.5
	199.5	#NUM!	187	#NUM!	174.5	#NUM!	162	#NUM!	149.5	#NUM!	137	#NUM!	124.5	#NUM!	112	#NUM!	99.5	1.0853	87	0.769812	74.5	0.572599	62	0.426112	49.5	0.309535	37	0.213036	24.5	0.131041	12	0.0600361	-0.5	-0.00235294	-13	-0.05781	-25.5	-0.107576	-38	-0.152591	-50.5	-0.193588	-63	-0.231144	-75.5	-0.265725	-88	-0.297712	-100.5
	200.5	#NUM!	188	#NUM!	175.5	#NUM!	163	#NUM!	150.5	#NUM!	138	#NUM!	125.5	#NUM!	113	#NUM!	100.5	1.10471	88	0.781014	75.5	0.581276	63	0.433445	50.5	0.316002	38	0.218887	25.5	0.136423	13	0.0650459	0.5	0.00235294	-12	-0.0533586	-24.5	-0.103342	-37	-0.148546	-49.5	-0.189707	-62	-0.22741	-74.5	-0.262122	-87	-0.294227	-99.5
	201.5	#NUM!	189	#NUM!	176.5	#NUM!	164	#NUM!	151.5	#NUM!	139	#NUM!	126.5	#NUM!	114	#NUM!	101.5	1.12489	89	0.792342	76.5	0.590003	64	0.440804	51.5	0.322484	39	0.224744	26.5	0.141808	14	0.0700573	1.5	0.00705888	-11	-0.0489084	-23.5	-0.0991095	-36	-0.144502	-48.5	-0.18583	-61	-0.223679	-73.5	-0.258522	-86	-0.290746	-98.5
	202.5	#NUM!	190	#NUM!	177.5	#NUM!	165	#NUM!	152.5	#NUM!	140	#NUM!	127.5	#NUM!	115	#NUM!	102.5	1.14597	90	0.803802	77.5	0.598781	65	0.448188	52.5	0.328979	40	0.23061	27.5	0.147198	15	0.0750705	2.5	0.011765	-10	-0.0444591	-22.5	-0.0948791	-35	-0.140461	-47.5	-0.181955	-60	-0.219951	-72.5	-0.254926	-85	-0.287268	-97.5
	203.5	#NUM!	191	#NUM!	178.5	#NUM!	166	#NUM!	153.5	#NUM!	141	#NUM!	128.5	#NUM!	116	#NUM!	103.5	1.16808	91	0.8154	78.5	0.607613	66	0.455599	53.5	0.335489	41	0.236484	28.5	0.152591	16	0.0800856	3.5	0.0164713	-9	-0.0400107	-21.5	-0.0906504	-34	-0.136423	-46.5	-0.178083	-59	-0.216226	-71.5	-0.251333	-84	-0.283794	-96.5
	204.5	#NUM!	192	#NUM!	179.5	#NUM!	167	#NUM!	154.5	#NUM!	142	#NUM!	129.5	#NUM!	117	#NUM!	104.5	1.1914	92	0.827143	79.5	0.616499	67	0.463036	54.5	0.342013	42	0.242366	29.5	0.15799	17	0.0851027	4.5	0.0211781	-8	-0.0355631	-20.5	-0.0864233	-33	-0.132386	-45.5	-0.174213	-58	-0.212505	-70.5	-0.247744	-83	-0.280324	-95.5
	205.5	#NUM!	193	#NUM!	180.5	#NUM!	168	#NUM!	155.5	#NUM!	143	#NUM!	130.5	#NUM!	118	#NUM!	105.5	1.21617	93	0.839037	80.5	0.625441	68	0.470501	55.5	0.348553	43	0.248257	30.5	0.163393	18	0.0901219	5.5	0.0258852	-7	-0.0311161	-19.5	-0.0821978	-32	-0.128352	-44.5	-0.170346	-57	-0.208786	-69.5	-0.244158	-82	-0.276857	-94.5
	206.5	#NUM!	194	#NUM!	181.5	#NUM!	169	#NUM!	156.5	#NUM!	144	#NUM!	131.5	#NUM!	119	#NUM!	106.5	1.24273	94	0.851091	81.5	0.634441	69	0.477995	56.5	0.355109	44	0.254156	31.5	0.1688	19	0.0951435	6.5	0.030593	-6	-0.0266698	-18.5	-0.0779737	-31	-0.12432	-43.5	-0.166482	-56	-0.205071	-68.5	-0.240575	-81	-0.273393	-93.5
	207.5	#NUM!	195	#NUM!	182.5	#NUM!	170	#NUM!	157.5	#NUM!	145	#NUM!	132.5	#NUM!	120	#NUM!	107.5	1.27154	95	0.863313	82.5	0.643501	70	0.485518	57.5	0.36168	45	0.260064	32.5	0.174213	20	0.100167	7.5	0.0353014	-5	-0.0222241	-17.5	-0.0737511	-30	-0.12029	-42.5	-0.162621	-55	-0.201358	-67.5	-0.236995	-80	-0.269933	-92.5
	208.5	#NUM!	196	#NUM!	183.5	#NUM!	171	#NUM!	158.5	#NUM!	146	#NUM!	133.5	#NUM!	121	#NUM!	108.5	1.30333	96	0.875712	83.5	0.652623	71	0.493071	58.5	0.368268	46	0.265982	33.5	0.179631	21	0.105194	8.5	0.0400107	-4	-0.0177787	-16.5	-0.0695297	-29	-0.116262	-41.5	-0.158761	-54	-0.197648	-66.5	-0.233418	-79	-0.266476	-91.5
	209.5	#NUM!	197	#NUM!	184.5	#NUM!	172	#NUM!	159.5	#NUM!	147	#NUM!	134.5	#NUM!	122	#NUM!	109.5	1.33934	97	0.888299	84.5	0.66181	72	0.500655	59.5	0.374872	47	0.27191	34.5	0.185054	22	0.110223	9.5	0.0447208	-3	-0.0133337	-15.5	-0.0653096	-28	-0.112235	-40.5	-0.154904	-53	-0.193941	-65.5	-0.229844	-78	-0.263022	-90.5
	210.5	#NUM!	198	#NUM!	185.5	#NUM!	173	#NUM!	160.5	#NUM!	148	#NUM!	135.5	#NUM!	123	#NUM!	110.5	1.38195	98	0.901084	85.5	0.671062	73	0.50827	60.5	0.381494	48	0.277847	35.5	0.190483	23	0.115255	10.5	0.0494319	-2	-0.00888901	-14.5	-0.0610906	-27	-0.108211	-39.5	-0.15105	-52	-0.190236	-64.5	-0.226274	-77	-0.259572	-89.5
	211.5	#NUM!	199	#NUM!	186.5	#NUM!	174	#NUM!	161.5	#NUM!	149	#NUM!	136.5	#NUM!	124	#NUM!	111.5	1.43736	99	0.914078	86.5	0.680383	74	0.515918	61.5	0.388134	49	0.283794	36.5	0.195918	24	0.12029	11.5	0.0541441	-1	-0.00444446	-13.5	-0.0568728	-26	-0.104188	-38.5	-0.147198	-51	-0.186534	-63.5	-0.222706	-76	-0.256124	-88.5
	212.5	#NUM!	200	#NUM!	187.5	#NUM!	175	#NUM!	162.5	#NUM!	150	#NUM!	137.5	#NUM!	125	#NUM!	112.5	1.5708	100	0.927295	87.5	0.689775	75	0.523599	62.5	0.394791	50	0.289752	37.5	0.201358	25	0.125328	12.5	0.0588575	0	0	-12.5	-0.0526559	-25	-0.100167	-37.5	-0.143348	-50	-0.182835	-62.5	-0.219141	-75	-0.25268	-87.5
	213.5	#NUM!	201	#NUM!	188.5	#NUM!	176	#NUM!	163.5	#NUM!	151	#NUM!	138.5	#NUM!	126	#NUM!	113.5	#NUM!	101	0.94075	88.5	0.69924	76	0.531314	63.5	0.401467	51	0.29572	38.5	0.206804	26	0.130369	13.5	0.0635722	1	0.00444446	-11.5	-0.04844	-24	-0.0961481	-36.5	-0.1395	-49	-0.179138	-61.5	-0.215579	-74	-0.249239	-86.5
	214.5	#NUM!	202	#NUM!	189.5	#NUM!	177	#NUM!	164.5	#NUM!	152	#NUM!	139.5	#NUM!	127	#NUM!	114.5	#NUM!	102	0.954457	89.5	0.708781	77	0.539064	64.5	0.408162	52	0.301699	39.5	0.212257	27	0.135413	14.5	0.0682884	2	0.00888901	-10.5	-0.0442249	-23	-0.0921303	-35.5	-0.135654	-48	-0.175444	-60.5	-0.21202	-73	-0.245801	-85.5
	215.5	#NUM!	203	#NUM!	190.5	#NUM!	178	#NUM!	165.5	#NUM!	153	#NUM!	140.5	#NUM!	128	#NUM!	115.5	#NUM!	103	0.968435	90.5	0.718401	78	0.546851	65.5	0.414877	53	0.307689	40.5	0.217716	28	0.140461	15.5	0.073006	3	0.0133337	-9.5	-0.0400107	-22	-0.088114	-34.5	-0.13181	-47	-0.171752	-59.5	-0.208463	-72	-0.242366	-84.5
	216.5	#NUM!	204	#NUM!	191.5	#NUM!	179	#NUM!	166.5	#NUM!	154	#NUM!	141.5	#NUM!	129	#NUM!	116.5	#NUM!	104	0.982703	91.5	0.728103	79	0.554675	66.5	0.421611	54	0.313691	41.5	0.223182	29	0.145513	16.5	0.0777253	4	0.0177787	-8.5	-0.0357971	-21	-0.0840991	-33.5	-0.127968	-46	-0.168063	-58.5	-0.204909	-71	-0.238934	-83.5
	217.5	#NUM!	205	#NUM!	192.5	#NUM!	180	#NUM!	167.5	#NUM!	155	#NUM!	142.5	#NUM!	130	#NUM!	117.5	#NUM!	105	0.997283	92.5	0.737889	80	0.562536	67.5	0.428366	55	0.319704	42.5	0.228654	30	0.150568	17.5	0.0824463	5	0.0222241	-7.5	-0.0315842	-20	-0.0800856	-32.5	-0.124128	-45	-0.164376	-57.5	-0.201358	-70	-0.235504	-82.5
	218.5	#NUM!	206	#NUM!	193.5	#NUM!	181	#NUM!	168.5	#NUM!	156	#NUM!	143.5	#NUM!	131	#NUM!	118.5	#NUM!	106	1.0122	93.5	0.747763	81	0.570437	68.5	0.435141	56	0.325729	43.5	0.234133	31	0.155627	18.5	0.0871692	6	0.0266698	-6.5	-0.0273718	-19	-0.0760734	-31.5	-0.12029	-44	-0.160691	-56.5	-0.197809	-69	-0.232078	-81.5
	219.5	#NUM!	207	#NUM!	194.5	#NUM!	182	#NUM!	169.5	#NUM!	157	#NUM!	144.5	#NUM!	132	#NUM!	119.5	#NUM!	107	1.02748	94.5	0.757728	82	0.578378	69.5	0.441938	57	0.331767	44.5	0.23962	32	0.160691	19.5	0.091894	7	0.0311161	-5.5	-0.02316	-18	-0.0720624	-30.5	-0.116454	-43	-0.157008	-55.5	-0.194263	-68	-0.228654	-80.5
	220.5	#NUM!	208	#NUM!	195.5	#NUM!	183	#NUM!	170.5	#NUM!	158	#NUM!	145.5	#NUM!	133	#NUM!	120.5	#NUM!	108	1.04316	95.5	0.767788	83	0.586361	70.5	0.448757	58	0.337817	45.5	0.245114	33	0.165758	20.5	0.0966209	8	0.0355631	-4.5	-0.0189485	-17	-0.0680525	-29.5	-0.112619	-42	-0.153327	-54.5	-0.190719	-67	-0.225233	-79.5
	221.5	#NUM!	209	#NUM!	196.5	#NUM!	184	#NUM!	171.5	#NUM!	159	#NUM!	146.5	#NUM!	134	#NUM!	121.5	#NUM!	109	1.05927	96.5	0.777947	84	0.594386	71.5	0.455599	59	0.34388	46.5	0.250615	34	0.17083	21.5	0.10135	9	0.0400107	-3.5	-0.0147374	-16	-0.0640438	-28.5	-0.108786	-41	-0.149649	-53.5	-0.187178	-66	-0.221814	-78.5
	222.5	#NUM!	210	#NUM!	197.5	#NUM!	185	#NUM!	172.5	#NUM!	160	#NUM!	147.5	#NUM!	135	#NUM!	122.5	#NUM!	110	1.07586	97.5	0.788208	85	0.602455	72.5	0.462463	60	0.349957	47.5	0.256124	35	0.175906	22.5	0.106081	10	0.0444591	-2.5	-0.0105265	-15	-0.0600361	-27.5	-0.104954	-40	-0.145972	-52.5	-0.183639	-65	-0.218399	-77.5
	223.5	#NUM!	211	#NUM!	198.5	#NUM!	186	#NUM!	173.5	#NUM!	161	#NUM!	148.5	#NUM!	136	#NUM!	123.5	#NUM!	111	1.09298	98.5	0.798577	86	0.610568	73.5	0.469351	61	0.356047	48.5	0.261642	36	0.180986	23.5	0.110815	11	0.0489084	-1.5	-0.00631583	-14	-0.0560293	-26.5	-0.101125	-39	-0.142298	-51.5	-0.180103	-64	-0.214986	-76.5
	224.5	#NUM!	212	#NUM!	199.5	#NUM!	187	#NUM!	174.5	#NUM!	162	#NUM!	149.5	#NUM!	137	#NUM!	124.5	#NUM!	112	1.11068	99.5	0.809057	87	0.618729	74.5	0.476263	62	0.36215	49.5	0.267167	37	0.186072	24.5	0.115551	12	0.0533586	-0.5	-0.00210526	-13	-0.0520235	-25.5	-0.0972963	-38	-0.138625	-50.5	-0.176568	-63	-0.211575	-75.5
	225.5	#NUM!	213	#NUM!	200.5	#NUM!	188	#NUM!	175.5	#NUM!	163	#NUM!	150.5	#NUM!	138	#NUM!	125.5	#NUM!	113	1.12903	100.5	0.819653	88	0.626937	75.5	0.4832	63	0.368268	50.5	0.272701	38	0.191162	25.5	0.12029	13	0.05781	0.5	0.00210526	-12	-0.0480185	-24.5	-0.0934694	-37	-0.134955	-49.5	-0.173036	-62	-0.208167	-74.5
	226.5	#NUM!	214	#NUM!	201.5	#NUM!	189	#NUM!	176.5	#NUM!	164	#NUM!	151.5	#NUM!	139	#NUM!	126.5	#NUM!	114	1.14813	101.5	0.830371	89	0.635194	76.5	0.490162	64	0.3744	51.5	0.278243	39	0.196257	26.5	0.125031	14	0.0622624	1.5	0.00631583	-11	-0.0440142	-23.5	-0.0896438	-36	-0.131286	-48.5	-0.169506	-61	-0.204761	-73.5
	227.5	#NUM!	215	#NUM!	202.5	#NUM!	190	#NUM!	177.5	#NUM!	165	#NUM!	152.5	#NUM!	140	#NUM!	127.5	#NUM!	115	1.16808	102.5	0.841217	90	0.643501	77.5	0.497151	65	0.380547	52.5	0.283794	40	0.201358	27.5	0.129776	15	0.0667161	2.5	0.0105265	-10	-0.0400107	-22.5	-0.0858196	-35	-0.127619	-47.5	-0.165978	-60	-0.201358	-72.5
	228.5	#NUM!	216	#NUM!	203.5	#NUM!	191	#NUM!	178.5	#NUM!	166	#NUM!	153.5	#NUM!	141	#NUM!	128.5	#NUM!	116	1.18901	103.5	0.852195	91	0.651861	78.5	0.504165	66	0.386709	53.5	0.289354	41	0.206464	28.5	0.134523	16	0.0711712	3.5	0.0147374	-9	-0.0360078	-21.5	-0.0819966	-34	-0.123954	-46.5	-0.162453	-59	-0.197957	-71.5
	229.5	#NUM!	217	#NUM!	204.5	#NUM!	192	#NUM!	179.5	#NUM!	167	#NUM!	154.5	#NUM!	142	#NUM!	129.5	#NUM!	117	1.21109	104.5	0.863313	92	0.660274	79.5	0.511208	67	0.392887	54.5	0.294924	42	0.211575	29.5	0.139273	17	0.0756276	4.5	0.0189485	-8	-0.0320055	-20.5	-0.0781748	-33	-0.12029	-45.5	-0.158929	-58	-0.194558	-70.5
	230.5	#NUM!	218	#NUM!	205.5	#NUM!	193	#NUM!	180.5	#NUM!	168	#NUM!	155.5	#NUM!	143	#NUM!	130.5	#NUM!	118	1.23455	105.5	0.874578	93	0.668743	80.5	0.518278	68	0.399081	55.5	0.300502	43	0.216692	30.5	0.144027	18	0.0800856	5.5	0.02316	-7	-0.0280037	-19.5	-0.0743542	-32	-0.116628	-44.5	-0.155407	-57	-0.191162	-69.5
	231.5	#NUM!	219	#NUM!	206.5	#NUM!	194	#NUM!	181.5	#NUM!	169	#NUM!	156.5	#NUM!	144	#NUM!	131.5	#NUM!	119	1.2597	106.5	0.885996	94	0.677268	81.5	0.525376	69	0.40529	56.5	0.306091	44	0.221814	31.5	0.148784	19	0.0845451	6.5	0.0273718	-6	-0.0240023	-18.5	-0.0705347	-31	-0.112967	-43.5	-0.151888	-56	-0.187768	-68.5
	232.5	#NUM!	220	#NUM!	207.5	#NUM!	195	#NUM!	182.5	#NUM!	170	#NUM!	157.5	#NUM!	145	#NUM!	132.5	#NUM!	120	1.287	107.5	0.897577	95	0.685853	82.5	0.532504	70	0.411517	57.5	0.311689	45	0.226943	32.5	0.153544	20	0.0890064	7.5	0.0315842	-5	-0.0200013	-17.5	-0.0667161	-30	-0.109308	-42.5	-0.14837	-55	-0.184376	-67.5
	233.5	#NUM!	221	#NUM!	208.5	#NUM!	196	#NUM!	183.5	#NUM!	171	#NUM!	158.5	#NUM!	146	#NUM!	133.5	#NUM!	121	1.31713	108.5	0.909328	96	0.694498	83.5	0.539662	71	0.41776	58.5	0.317297	46	0.232078	33.5	0.158307	21	0.0934694	8.5	0.0357971	-4	-0.0160007	-16.5	-0.0628986	-29	-0.105651	-41.5	-0.144854	-54	-0.180986	-66.5
	234.5	#NUM!	222	#NUM!	209.5	#NUM!	197	#NUM!	184.5	#NUM!	172	#NUM!	159.5	#NUM!	147	#NUM!	134.5	#NUM!	122	1.35127	109.5	0.921259	97	0.703206	84.5	0.546851	72	0.424021	59.5	0.322916	47	0.237219	34.5	0.163075	22	0.0979343	9.5	0.0400107	-3	-0.0120003	-15.5	-0.059082	-28	-0.101995	-40.5	-0.14134	-53	-0.177599	-65.5
	235.5	#NUM!	223	#NUM!	210.5	#NUM!	198	#NUM!	185.5	#NUM!	173	#NUM!	160.5	#NUM!	148	#NUM!	135.5	#NUM!	123	1.39167	110.5	0.933381	98	0.711979	85.5	0.554071	73	0.430299	60.5	0.328545	48	0.242366	35.5	0.167846	23	0.102401	10.5	0.0442249	-2	-0.00800009	-14.5	-0.0552662	-27	-0.0983402	-39.5	-0.137827	-52	-0.174213	-64.5
	236.5	#NUM!	224	#NUM!	211.5	#NUM!	199	#NUM!	186.5	#NUM!	174	#NUM!	161.5	#NUM!	149	#NUM!	136.5	#NUM!	124	1.44422	111.5	0.945704	99	0.720819	86.5	0.561324	74	0.436596	61.5	0.334186	49	0.24752	36.5	0.172621	24	0.10687	11.5	0.04844	-1	-0.00400001	-13.5	-0.0514513	-26	-0.0946869	-38.5	-0.134317	-51	-0.17083	-63.5
	237.5	#NUM!	225	#NUM!	212.5	#NUM!	200	#NUM!	187.5	#NUM!	175	#NUM!	162.5	#NUM!	150	#NUM!	137.5	#NUM!	125	1.5708	112.5	0.958242	100	0.729728	87.5	0.56861	75	0.442911	62.5	0.339837	50	0.25268	37.5	0.1774	25	0.111341	12.5	0.0526559	0	0	-12.5	-0.0476371	-25	-0.0910348	-37.5	-0.130807	-50	-0.167448	-62.5
	238.5	#NUM!	226	#NUM!	213.5	#NUM!	201	#NUM!	188.5	#NUM!	176	#NUM!	163.5	#NUM!	151	#NUM!	138.5	#NUM!	126	#NUM!	113.5	0.971007	101	0.738708	88.5	0.57593	76	0.449245	63.5	0.345499	51	0.257848	38.5	0.182183	26	0.115814	13.5	0.0568728	1	0.00400001	-11.5	-0.0438235	-24	-0.0873839	-36.5	-0.1273	-49	-0.164068	-61.5
	239.5	#NUM!	227	#NUM!	214.5	#NUM!	202	#NUM!	189.5	#NUM!	177	#NUM!	164.5	#NUM!	152	#NUM!	139.5	#NUM!	127	#NUM!	114.5	0.984015	102	0.747763	89.5	0.583286	77	0.455599	64.5	0.351174	52	0.263022	39.5	0.18697	27	0.12029	14.5	0.0610906	2	0.00800009	-10.5	-0.0400107	-23	-0.0837342	-35.5	-0.123794	-48	-0.160691	-60.5
	240.5	#NUM!	228	#NUM!	215.5	#NUM!	203	#NUM!	190.5	#NUM!	178	#NUM!	165.5	#NUM!	153	#NUM!	140.5	#NUM!	128	#NUM!	115.5	0.997283	103	0.756894	90.5	0.590677	78	0.461972	65.5	0.35686	53	0.268204	40.5	0.191761	28	0.124768	15.5	0.0653096	3	0.0120003	-9.5	-0.0361984	-22	-0.0800856	-34.5	-0.12029	-47	-0.157315	-59.5
	241.5	#NUM!	229	#NUM!	216.5	#NUM!	204	#NUM!	191.5	#NUM!	179	#NUM!	166.5	#NUM!	154	#NUM!	141.5	#NUM!	129	#NUM!	116.5	1.01083	104	0.766104	91.5	0.598104	79	0.468366	66.5	0.362558	54	0.273393	41.5	0.196557	29	0.129248	16.5	0.0695297	4	0.0160007	-8.5	-0.0323866	-21	-0.076438	-33.5	-0.116787	-46	-0.153941	-58.5
	242.5	#NUM!	230	#NUM!	217.5	#NUM!	205	#NUM!	192.5	#NUM!	180	#NUM!	167.5	#NUM!	155	#NUM!	142.5	#NUM!	130	#NUM!	117.5	1.02468	105	0.775397	92.5	0.60557	80	0.47478	67.5	0.368268	55	0.27859	42.5	0.201358	30	0.133732	17.5	0.0737511	5	0.0200013	-7.5	-0.0285753	-20	-0.0727915	-32.5	-0.113286	-45	-0.150568	-57.5
	243.5	#NUM!	231	#NUM!	218.5	#NUM!	206	#NUM!	193.5	#NUM!	181	#NUM!	168.5	#NUM!	156	#NUM!	143.5	#NUM!	131	#NUM!	118.5	1.03884	106	0.784776	93.5	0.613074	81	0.481216	68.5	0.373991	56	0.283794	43.5	0.206163	31	0.138217	18.5	0.0779737	6	0.0240023	-6.5	-0.0247644	-19	-0.069146	-31.5	-0.109786	-44	-0.147198	-56.5
	244.5	#NUM!	232	#NUM!	219.5	#NUM!	207	#NUM!	194.5	#NUM!	182	#NUM!	169.5	#NUM!	157	#NUM!	144.5	#NUM!	132	#NUM!	119.5	1.05336	107	0.794243	94.5	0.620619	82	0.487673	69.5	0.379727	57	0.289006	44.5	0.210973	32	0.142706	19.5	0.0821978	7	0.0280037	-5.5	-0.0209539	-18	-0.0655014	-30.5	-0.106287	-43	-0.143829	-55.5
	245.5	#NUM!	233	#NUM!	220.5	#NUM!	208	#NUM!	195.5	#NUM!	183	#NUM!	170.5	#NUM!	158	#NUM!	145.5	#NUM!	133	#NUM!	120.5	1.06826	108	0.803802	95.5	0.628204	83	0.494153	70.5	0.385476	58	0.294227	45.5	0.215788	33	0.147198	20.5	0.0864233	8	0.0320055	-4.5	-0.0171437	-17	-0.0618576	-29.5	-0.10279	-42	-0.140461	-54.5
	246.5	#NUM!	234	#NUM!	221.5	#NUM!	209	#NUM!	196.5	#NUM!	184	#NUM!	171.5	#NUM!	159	#NUM!	146.5	#NUM!	134	#NUM!	121.5	1.08357	109	0.813457	96.5	0.635831	84	0.500655	71.5	0.391238	59	0.299456	46.5	0.220609	34	0.151692	21.5	0.0906504	9	0.0360078	-3.5	-0.0133337	-16	-0.0582147	-28.5	-0.0992935	-41	-0.137096	-53.5
	247.5	#NUM!	235	#NUM!	222.5	#NUM!	210	#NUM!	197.5	#NUM!	185	#NUM!	172.5	#NUM!	160	#NUM!	147.5	#NUM!	135	#NUM!	122.5	1.09934	110	0.823212	97.5	0.643501	85	0.50718	72.5	0.397014	60	0.304693	47.5	0.225434	35	0.15619	22.5	0.0948791	10	0.0400107	-2.5	-0.00952395	-15	-0.0545725	-27.5	-0.0957986	-40	-0.133732	-52.5
	248.5	#NUM!	236	#NUM!	223.5	#NUM!	211	#NUM!	198.5	#NUM!	186	#NUM!	173.5	#NUM!	161	#NUM!	148.5	#NUM!	136	#NUM!	123.5	1.11562	111	0.83307	98.5	0.651216	86	0.513729	73.5	0.402805	61	0.309938	48.5	0.230265	36	0.160691	23.5	0.0991095	11	0.0440142	-1.5	-0.00571432	-14	-0.0509311	-26.5	-0.0923049	-39	-0.130369	-51.5
	249.5	#NUM!	237	#NUM!	224.5	#NUM!	212	#NUM!	199.5	#NUM!	187	#NUM!	174.5	#NUM!	162	#NUM!	149.5	#NUM!	137	#NUM!	124.5	1.13245	112	0.843037	99.5	0.658976	87	0.520303	74.5	0.408609	62	0.315193	49.5	0.235101	37	0.165195	24.5	0.103342	12	0.0480185	-0.5	-0.00190476	-13	-0.0472904	-25.5	-0.0888124	-38	-0.127008	-50.5
	250.5	#NUM!	238	#NUM!	225.5	#NUM!	213	#NUM!	200.5	#NUM!	188	#NUM!	175.5	#NUM!	163	#NUM!	150.5	#NUM!	138	#NUM!	125.5	1.14991	113	0.853116	100.5	0.666783	88	0.526901	75.5	0.414428	63	0.320457	50.5	0.239943	38	0.169702	25.5	0.107576	13	0.0520235	0.5	0.00190476	-12	-0.0436502	-24.5	-0.0853209	-37	-0.123648	-49.5
	251.5	#NUM!	239	#NUM!	226.5	#NUM!	214	#NUM!	201.5	#NUM!	189	#NUM!	176.5	#NUM!	164	#NUM!	151.5	#NUM!	139	#NUM!	126.5	1.16808	114	0.863313	101.5	0.674639	89	0.533525	76.5	0.420262	64	0.325729	51.5	0.24479	39	0.174213	26.5	0.111812	14	0.0560293	1.5	0.00571432	-11	-0.0400107	-23.5	-0.0818304	-36	-0.12029	-48.5
	252.5	#NUM!	240	#NUM!	227.5	#NUM!	215	#NUM!	202.5	#NUM!	190	#NUM!	177.5	#NUM!	165	#NUM!	152.5	#NUM!	140	#NUM!	127.5	1.18706	115	0.873633	102.5	0.682544	90	0.540175	77.5	0.426112	65	0.331012	52.5	0.249644	40	0.178728	27.5	0.11605	15	0.0600361	2.5	0.00952395	-10	-0.0363717	-22.5	-0.078341	-35	-0.116933	-47.5
	253.5	#NUM!	241	#NUM!	228.5	#NUM!	216	#NUM!	203.5	#NUM!	191	#NUM!	178.5	#NUM!	166	#NUM!	153.5	#NUM!	141	#NUM!	128.5	1.20698	116	0.884082	103.5	0.6905	91	0.546851	78.5	0.431977	66	0.336304	53.5	0.254503	41	0.183246	28.5	0.12029	16	0.0640438	3.5	0.0133337	-9	-0.0327331	-21.5	-0.0748525	-34	-0.113577	-46.5
	254.5	#NUM!	242	#NUM!	229.5	#NUM!	217	#NUM!	204.5	#NUM!	192	#NUM!	179.5	#NUM!	167	#NUM!	154.5	#NUM!	142	#NUM!	129.5	1.228	117	0.894666	104.5	0.698509	92	0.553555	79.5	0.437857	67	0.341605	54.5	0.259369	42	0.187768	29.5	0.124532	17	0.0680525	4.5	0.0171437	-8	-0.029095	-20.5	-0.0713649	-33	-0.110223	-45.5
	255.5	#NUM!	243	#NUM!	230.5	#NUM!	218	#NUM!	205.5	#NUM!	193	#NUM!	180.5	#NUM!	168	#NUM!	155.5	#NUM!	143	#NUM!	130.5	1.25034	118	0.905391	105.5	0.706573	93	0.560286	80.5	0.443754	68	0.346917	55.5	0.264241	43	0.192294	30.5	0.128777	18	0.0720624	5.5	0.0209539	-7	-0.0254573	-19.5	-0.0678782	-32	-0.10687	-44.5
	256.5	#NUM!	244	#NUM!	231.5	#NUM!	219	#NUM!	206.5	#NUM!	194	#NUM!	181.5	#NUM!	169	#NUM!	156.5	#NUM!	144	#NUM!	131.5	1.27429	119	0.916265	106.5	0.714692	94	0.567046	81.5	0.449668	69	0.352239	56.5	0.269119	44	0.196824	31.5	0.133024	19	0.0760734	6.5	0.0247644	-6	-0.0218199	-18.5	-0.0643923	-31	-0.103518	-43.5
	257.5	#NUM!	245	#NUM!	232.5	#NUM!	220	#NUM!	207.5	#NUM!	195	#NUM!	182.5	#NUM!	170	#NUM!	157.5	#NUM!	145	#NUM!	132.5	1.30029	120	0.927295	107.5	0.722868	95	0.573835	82.5	0.455599	70	0.357571	57.5	0.274004	45	0.201358	32.5	0.137273	20	0.0800856	7.5	0.0285753	-5	-0.0181828	-17.5	-0.0609072	-30	-0.100167	-42.5
	258.5	#NUM!	246	#NUM!	233.5	#NUM!	221	#NUM!	208.5	#NUM!	196	#NUM!	183.5	#NUM!	171	#NUM!	158.5	#NUM!	146	#NUM!	133.5	1.329	121	0.93849	108.5	0.731105	96	0.580655	83.5	0.461547	71	0.362914	58.5	0.278896	46	0.205896	33.5	0.141525	21	0.0840991	8.5	0.0323866	-4	-0.014546	-16.5	-0.0574229	-29	-0.0968179	-41.5
	259.5	#NUM!	247	#NUM!	234.5	#NUM!	222	#NUM!	209.5	#NUM!	197	#NUM!	184.5	#NUM!	172	#NUM!	159.5	#NUM!	147	#NUM!	134.5	1.36152	122	0.949859	109.5	0.739402	97	0.587505	84.5	0.467512	72	0.368268	59.5	0.283794	47	0.210439	34.5	0.145779	22	0.088114	9.5	0.0361984	-3	-0.0109093	-15.5	-0.0539392	-28	-0.0934694	-40.5
	260.5	#NUM!	248	#NUM!	235.5	#NUM!	223	#NUM!	210.5	#NUM!	198	#NUM!	185.5	#NUM!	173	#NUM!	160.5	#NUM!	148	#NUM!	135.5	1.40003	123	0.961411	110.5	0.747763	98	0.594386	85.5	0.473496	73	0.373633	60.5	0.2887	48	0.214986	35.5	0.150036	23	0.0921303	10.5	0.0400107	-2	-0.00727279	-14.5	-0.0504562	-27	-0.0901219	-39.5
	261.5	#NUM!	249	#NUM!	236.5	#NUM!	224	#NUM!	211.5	#NUM!	199	#NUM!	186.5	#NUM!	174	#NUM!	161.5	#NUM!	149	#NUM!	136.5	1.45012	124	0.973158	111.5	0.756189	99	0.601299	86.5	0.479497	74	0.379009	61.5	0.293612	49	0.219537	36.5	0.154296	24	0.0961481	11.5	0.0438235	-1	-0.00363637	-13.5	-0.0469738	-26	-0.0867755	-38.5
	262.5	#NUM!	250	#NUM!	237.5	#NUM!	225	#NUM!	212.5	#NUM!	200	#NUM!	187.5	#NUM!	175	#NUM!	162.5	#NUM!	150	#NUM!	137.5	1.5708	125	0.985111	112.5	0.764682	100	0.608246	87.5	0.485518	75	0.384397	62.5	0.298532	50	0.224093	37.5	0.158558	25	0.100167	12.5	0.0476371	0	0	-12.5	-0.043492	-25	-0.0834301	-37.5
	263.5	#NUM!	251	#NUM!	238.5	#NUM!	226	#NUM!	213.5	#NUM!	201	#NUM!	188.5	#NUM!	176	#NUM!	163.5	#NUM!	151	#NUM!	138.5	#NUM!	126	0.997283	113.5	0.773245	101	0.615226	88.5	0.491558	76	0.389796	63.5	0.30346	51	0.228654	38.5	0.162824	26	0.104188	13.5	0.0514513	1	0.00363637	-11.5	-0.0400107	-24	-0.0800856	-36.5
	264.5	#NUM!	252	#NUM!	239.5	#NUM!	227	#NUM!	214.5	#NUM!	202	#NUM!	189.5	#NUM!	177	#NUM!	164.5	#NUM!	152	#NUM!	139.5	#NUM!	127	1.00969	114.5	0.781881	102	0.62224	89.5	0.497617	77	0.395208	64.5	0.308395	52	0.23322	39.5	0.167092	27	0.108211	14.5	0.0552662	2	0.00727279	-10.5	-0.0365299	-23	-0.076742	-35.5
	265.5	#NUM!	253	#NUM!	240.5	#NUM!	228	#NUM!	215.5	#NUM!	203	#NUM!	190.5	#NUM!	178	#NUM!	165.5	#NUM!	153	#NUM!	140.5	#NUM!	128	1.02235	115.5	0.790591	103	0.629291	90.5	0.503697	78	0.400632	65.5	0.313337	53	0.23779	40.5	0.171364	28	0.112235	15.5	0.059082	3	0.0109093	-9.5	-0.0330495	-22	-0.0733992	-34.5
	266.5	#NUM!	254	#NUM!	241.5	#NUM!	229	#NUM!	216.5	#NUM!	204	#NUM!	191.5	#NUM!	179	#NUM!	166.5	#NUM!	154	#NUM!	141.5	#NUM!	129	1.03527	116.5	0.799379	104	0.636377	91.5	0.509797	79	0.406068	66.5	0.318288	54	0.242366	41.5	0.175638	29	0.116262	16.5	0.0628986	4	0.014546	-8.5	-0.0295695	-21	-0.0700573	-33.5
	267.5	#NUM!	255	#NUM!	242.5	#NUM!	230	#NUM!	217.5	#NUM!	205	#NUM!	192.5	#NUM!	180	#NUM!	167.5	#NUM!	155	#NUM!	142.5	#NUM!	130	1.04848	117.5	0.808246	105	0.643501	92.5	0.515918	80	0.411517	67.5	0.323247	55	0.246947	42.5	0.179916	30	0.12029	17.5	0.0667161	5	0.0181828	-7.5	-0.0260899	-20	-0.0667161	-32.5
	268.5	#NUM!	256	#NUM!	243.5	#NUM!	231	#NUM!	218.5	#NUM!	206	#NUM!	193.5	#NUM!	181	#NUM!	168.5	#NUM!	156	#NUM!	143.5	#NUM!	131	1.062	118.5	0.817197	106	0.650663	93.5	0.52206	81	0.416979	68.5	0.328214	56	0.251533	43.5	0.184198	31	0.12432	18.5	0.0705347	6	0.0218199	-6.5	-0.0226106	-19	-0.0633757	-31.5
	269.5	#NUM!	257	#NUM!	244.5	#NUM!	232	#NUM!	219.5	#NUM!	207	#NUM!	194.5	#NUM!	182	#NUM!	169.5	#NUM!	157	#NUM!	144.5	#NUM!	132	1.07586	119.5	0.826234	107	0.657865	94.5	0.528224	82	0.422454	69.5	0.33319	57	0.256124	44.5	0.188482	32	0.128352	19.5	0.0743542	7	0.0254573	-5.5	-0.0191316	-18	-0.0600361	-30.5
	270.5	#NUM!	258	#NUM!	245.5	#NUM!	233	#NUM!	220.5	#NUM!	208	#NUM!	195.5	#NUM!	183	#NUM!	170.5	#NUM!	158	#NUM!	145.5	#NUM!	133	1.09009	120.5	0.835361	108	0.665106	95.5	0.53441	83	0.427943	70.5	0.338174	58	0.260722	45.5	0.192771	33	0.132386	20.5	0.0781748	8	0.029095	-4.5	-0.0156528	-17	-0.056697	-29.5
	271.5	#NUM!	259	#NUM!	246.5	#NUM!	234	#NUM!	221.5	#NUM!	209	#NUM!	196.5	#NUM!	184	#NUM!	171.5	#NUM!	159	#NUM!	146.5	#NUM!	134	1.10471	121.5	0.84458	109	0.672389	96.5	0.540619	84	0.433445	71.5	0.343166	59	0.265324	46.5	0.197062	34	0.136423	21.5	0.0819966	9	0.0327331	-3.5	-0.0121742	-16	-0.0533586	-28.5
	272.5	#NUM!	260	#NUM!	247.5	#NUM!	235	#NUM!	222.5	#NUM!	210	#NUM!	197.5	#NUM!	185	#NUM!	172.5	#NUM!	160	#NUM!	147.5	#NUM!	135	1.11977	122.5	0.853896	110	0.679715	97.5	0.546851	85	0.438962	72.5	0.348168	60	0.269933	47.5	0.201358	35	0.140461	22.5	0.0858196	10	0.0363717	-2.5	-0.00869576	-15	-0.0500209	-27.5
	273.5	#NUM!	261	#NUM!	248.5	#NUM!	236	#NUM!	223.5	#NUM!	211	#NUM!	198.5	#NUM!	186	#NUM!	173.5	#NUM!	161	#NUM!	148.5	#NUM!	136	1.13531	123.5	0.863313	111	0.687084	98.5	0.553107	86	0.444493	73.5	0.353179	61	0.274547	48.5	0.205657	36	0.144502	23.5	0.0896438	11	0.0400107	-1.5	-0.00521741	-14	-0.0466836	-26.5
	274.5	#NUM!	262	#NUM!	249.5	#NUM!	237	#NUM!	224.5	#NUM!	212	#NUM!	199.5	#NUM!	187	#NUM!	174.5	#NUM!	162	#NUM!	149.5	#NUM!	137	1.1514	124.5	0.872835	112	0.694498	99.5	0.559387	87	0.450038	74.5	0.358199	62	0.279168	49.5	0.20996	37	0.148546	24.5	0.0934694	12	0.0436502	-0.5	-0.00173913	-13	-0.0433469	-25.5
	275.5	#NUM!	263	#NUM!	250.5	#NUM!	238	#NUM!	225.5	#NUM!	213	#NUM!	200.5	#NUM!	188	#NUM!	175.5	#NUM!	163	#NUM!	150.5	#NUM!	138	1.16808	125.5	0.882466	113	0.701958	100.5	0.565692	88	0.455599	75.5	0.363229	63	0.283794	50.5	0.214267	38	0.152591	25.5	0.0972963	13	0.0472904	0.5	0.00173913	-12	-0.0400107	-24.5
	276.5	#NUM!	264	#NUM!	251.5	#NUM!	239	#NUM!	226.5	#NUM!	214	#NUM!	201.5	#NUM!	189	#NUM!	176.5	#NUM!	164	#NUM!	151.5	#NUM!	139	1.18545	126.5	0.892211	114	0.709466	101.5	0.572022	89	0.461174	76.5	0.368268	64	0.288427	51.5	0.218578	39	0.15664	26.5	0.101125	14	0.0509311	1.5	0.00521741	-11	-0.0366749	-23.5
	277.5	#NUM!	265	#NUM!	252.5	#NUM!	240	#NUM!	227.5	#NUM!	215	#NUM!	202.5	#NUM!	190	#NUM!	177.5	#NUM!	165	#NUM!	152.5	#NUM!	140	1.20359	127.5	0.902076	115	0.717022	102.5	0.578378	90	0.466765	77.5	0.373317	65	0.293066	52.5	0.222894	40	0.160691	27.5	0.104954	15	0.0545725	2.5	0.00869576	-10	-0.0333395	-22.5
	278.5	#NUM!	266	#NUM!	253.5	#NUM!	241	#NUM!	228.5	#NUM!	216	#NUM!	203.5	#NUM!	191	#NUM!	178.5	#NUM!	166	#NUM!	153.5	#NUM!	141	1.22263	128.5	0.912065	116	0.724628	103.5	0.584761	91	0.472372	78.5	0.378376	66	0.297712	53.5	0.227213	41	0.164744	28.5	0.108786	16	0.0582147	3.5	0.0121742	-9	-0.0300045	-21.5
	279.5	#NUM!	267	#NUM!	254.5	#NUM!	242	#NUM!	229.5	#NUM!	217	#NUM!	204.5	#NUM!	192	#NUM!	179.5	#NUM!	167	#NUM!	154.5	#NUM!	142	1.24273	129.5	0.922184	117	0.732286	104.5	0.591171	92	0.477995	79.5	0.383445	67	0.302364	54.5	0.231537	42	0.1688	29.5	0.112619	17	0.0618576	4.5	0.0156528	-8	-0.0266698	-20.5
	280.5	#NUM!	268	#NUM!	255.5	#NUM!	243	#NUM!	230.5	#NUM!	218	#NUM!	205.5	#NUM!	193	#NUM!	180.5	#NUM!	168	#NUM!	155.5	#NUM!	143	1.26409	130.5	0.932441	118	0.739997	105.5	0.597608	93	0.483635	80.5	0.388525	68	0.307023	55.5	0.235865	43	0.17286	30.5	0.116454	18	0.0655014	5.5	0.0191316	-7	-0.0233355	-19.5
	281.5	#NUM!	269	#NUM!	256.5	#NUM!	244	#NUM!	231.5	#NUM!	219	#NUM!	206.5	#NUM!	194	#NUM!	181.5	#NUM!	169	#NUM!	156.5	#NUM!	144	1.287	131.5	0.942842	119	0.747763	106.5	0.604074	94	0.489291	81.5	0.393615	69	0.311689	56.5	0.240198	44	0.176922	31.5	0.12029	19	0.069146	6.5	0.0226106	-6	-0.0200013	-18.5
	282.5	#NUM!	270	#NUM!	257.5	#NUM!	245	#NUM!	232.5	#NUM!	220	#NUM!	207.5	#NUM!	195	#NUM!	182.5	#NUM!	170	#NUM!	157.5	#NUM!	145	1.31187	132.5	0.953393	120	0.755585	107.5	0.610568	95	0.494964	82.5	0.398716	70	0.316362	57.5	0.244535	45	0.180986	32.5	0.124128	20	0.0727915	7.5	0.0260899	-5	-0.0166674	-17.5
	283.5	#NUM!	271	#NUM!	258.5	#NUM!	246	#NUM!	233.5	#NUM!	221	#NUM!	208.5	#NUM!	196	#NUM!	183.5	#NUM!	171	#NUM!	158.5	#NUM!	146	1.33934	133.5	0.964104	121	0.763465	108.5	0.617093	96	0.500655	83.5	0.403828	71	0.321042	58.5	0.248877	46	0.185054	33.5	0.127968	21	0.076438	8.5	0.0295695	-4	-0.0133337	-16.5
	284.5	#NUM!	272	#NUM!	259.5	#NUM!	247	#NUM!	234.5	#NUM!	222	#NUM!	209.5	#NUM!	197	#NUM!	184.5	#NUM!	172	#NUM!	159.5	#NUM!	147	1.37046	134.5	0.974983	122	0.771404	109.5	0.623648	97	0.506363	84.5	0.408951	72	0.325729	59.5	0.253224	47	0.189125	34.5	0.13181	22	0.0800856	9.5	0.0330495	-3	-0.0100002	-15.5
	285.5	#NUM!	273	#NUM!	260.5	#NUM!	248	#NUM!	235.5	#NUM!	223	#NUM!	210.5	#NUM!	198	#NUM!	185.5	#NUM!	173	#NUM!	160.5	#NUM!	148	1.40732	135.5	0.986039	123	0.779406	110.5	0.630233	98	0.51209	85.5	0.414086	73	0.330424	60.5	0.257576	48	0.1932	35.5	0.135654	23	0.0837342	10.5	0.0365299	-2	-0.00666672	-14.5
	286.5	#NUM!	274	#NUM!	261.5	#NUM!	249	#NUM!	236.5	#NUM!	224	#NUM!	211.5	#NUM!	199	#NUM!	186.5	#NUM!	174	#NUM!	161.5	#NUM!	149	1.45526	136.5	0.997283	124	0.787472	111.5	0.636851	99	0.517835	86.5	0.419232	74	0.335127	61.5	0.261932	49	0.197277	36.5	0.1395	24	0.0873839	11.5	0.0400107	-1	-0.00333334	-13.5
	287.5	#NUM!	275	#NUM!	262.5	#NUM!	250	#NUM!	237.5	#NUM!	225	#NUM!	212.5	#NUM!	200	#NUM!	187.5	#NUM!	175	#NUM!	162.5	#NUM!	150	1.5708	137.5	1.00873	125	0.795603	112.5	0.643501	100	0.523599	87.5	0.42439	75	0.339837	62.5	0.266294	50	0.201358	37.5	0.143348	25	0.0910348	12.5	0.043492	0	0	-12.5
	288.5	#NUM!	276	#NUM!	263.5	#NUM!	251	#NUM!	238.5	#NUM!	226	#NUM!	213.5	#NUM!	201	#NUM!	188.5	#NUM!	176	#NUM!	163.5	#NUM!	151	#NUM!	138.5	1.02038	126	0.803802	113.5	0.650185	101	0.529382	88.5	0.42956	76	0.344555	63.5	0.270661	51	0.205442	38.5	0.147198	26	0.0946869	13.5	0.0469738	1	0.00333334	-11.5
	289.5	#NUM!	277	#NUM!	264.5	#NUM!	252	#NUM!	239.5	#NUM!	227	#NUM!	214.5	#NUM!	202	#NUM!	189.5	#NUM!	177	#NUM!	164.5	#NUM!	152	#NUM!	139.5	1.03226	127	0.812072	114.5	0.656902	102	0.535185	89.5	0.434742	77	0.349281	64.5	0.275033	52	0.20953	39.5	0.15105	27	0.0983402	14.5	0.0504562	2	0.00666672	-10.5
	290.5	#NUM!	278	#NUM!	265.5	#NUM!	253	#NUM!	240.5	#NUM!	228	#NUM!	215.5	#NUM!	203	#NUM!	190.5	#NUM!	178	#NUM!	165.5	#NUM!	153	#NUM!	140.5	1.04438	128	0.820415	115.5	0.663655	103	0.541008	90.5	0.439937	78	0.354015	65.5	0.279411	53	0.213621	40.5	0.154904	28	0.101995	15.5	0.0539392	3	0.0100002	-9.5
	291.5	#NUM!	279	#NUM!	266.5	#NUM!	254	#NUM!	241.5	#NUM!	229	#NUM!	216.5	#NUM!	204	#NUM!	191.5	#NUM!	179	#NUM!	166.5	#NUM!	154	#NUM!	141.5	1.05676	129	0.828832	116.5	0.670443	104	0.546851	91.5	0.445144	79	0.358758	66.5	0.283794	54	0.217716	41.5	0.158761	29	0.105651	16.5	0.0574229	4	0.0133337	-8.5
	292.5	#NUM!	280	#NUM!	267.5	#NUM!	255	#NUM!	242.5	#NUM!	230	#NUM!	217.5	#NUM!	205	#NUM!	192.5	#NUM!	180	#NUM!	167.5	#NUM!	155	#NUM!	142.5	1.06942	130	0.837328	117.5	0.677268	105	0.552715	92.5	0.450365	80	0.363508	67.5	0.288183	55	0.221814	42.5	0.162621	30	0.109308	17.5	0.0609072	5	0.0166674	-7.5
	293.5	#NUM!	281	#NUM!	268.5	#NUM!	256	#NUM!	243.5	#NUM!	231	#NUM!	218.5	#NUM!	206	#NUM!	193.5	#NUM!	181	#NUM!	168.5	#NUM!	156	#NUM!	143.5	1.08238	131	0.845905	118.5	0.684131	106	0.558601	93.5	0.455599	81	0.368268	68.5	0.292577	56	0.225917	43.5	0.166482	31	0.112967	18.5	0.0643923	6	0.0200013	-6.5
	294.5	#NUM!	282	#NUM!	269.5	#NUM!	257	#NUM!	244.5	#NUM!	232	#NUM!	219.5	#NUM!	207	#NUM!	194.5	#NUM!	182	#NUM!	169.5	#NUM!	157	#NUM!	144.5	1.09566	132	0.854565	119.5	0.691033	107	0.564508	94.5	0.460846	82	0.373036	69.5	0.296978	57	0.230023	44.5	0.170346	32	0.116628	19.5	0.0678782	7	0.0233355	-5.5
	295.5	#NUM!	283	#NUM!	270.5	#NUM!	258	#NUM!	245.5	#NUM!	233	#NUM!	220.5	#NUM!	208	#NUM!	195.5	#NUM!	183	#NUM!	170.5	#NUM!	158	#NUM!	145.5	1.10929	133	0.863313	120.5	0.697974	108	0.570437	95.5	0.466107	83	0.377813	70.5	0.301384	58	0.234133	45.5	0.174213	33	0.12029	20.5	0.0713649	8	0.0266698	-4.5
	296.5	#NUM!	284	#NUM!	271.5	#NUM!	259	#NUM!	246.5	#NUM!	234	#NUM!	221.5	#NUM!	209	#NUM!	196.5	#NUM!	184	#NUM!	171.5	#NUM!	159	#NUM!	146.5	1.12331	134	0.872151	121.5	0.704956	109	0.576389	96.5	0.471382	84	0.3826	71.5	0.305796	59	0.238248	46.5	0.178083	34	0.123954	21.5	0.0748525	9	0.0300045	-3.5
	297.5	#NUM!	285	#NUM!	272.5	#NUM!	260	#NUM!	247.5	#NUM!	235	#NUM!	222.5	#NUM!	210	#NUM!	197.5	#NUM!	185	#NUM!	172.5	#NUM!	160	#NUM!	147.5	1.13775	135	0.881083	122.5	0.711979	110	0.582364	97.5	0.476671	85	0.387395	72.5	0.310215	60	0.242366	47.5	0.181955	35	0.127619	22.5	0.078341	10	0.0333395	-2.5
	298.5	#NUM!	286	#NUM!	273.5	#NUM!	261	#NUM!	248.5	#NUM!	236	#NUM!	223.5	#NUM!	211	#NUM!	198.5	#NUM!	186	#NUM!	173.5	#NUM!	161	#NUM!	148.5	1.15266	136	0.890113	123.5	0.719045	111	0.588363	98.5	0.481974	86	0.3922	73.5	0.314639	61	0.246488	48.5	0.18583	36	0.131286	23.5	0.0818304	11	0.0366749	-1.5
	299.5	#NUM!	287	#NUM!	274.5	#NUM!	262	#NUM!	249.5	#NUM!	237	#NUM!	224.5	#NUM!	212	#NUM!	199.5	#NUM!	187	#NUM!	174.5	#NUM!	162	#NUM!	149.5	1.16808	137	0.899245	124.5	0.726156	112	0.594386	99.5	0.487293	87	0.397014	74.5	0.319071	62	0.250615	49.5	0.189707	37	0.134955	24.5	0.0853209	12	0.0400107	-0.5
	300.5	#NUM!	288	#NUM!	275.5	#NUM!	263	#NUM!	250.5	#NUM!	238	#NUM!	225.5	#NUM!	213	#NUM!	200.5	#NUM!	188	#NUM!	175.5	#NUM!	163	#NUM!	150.5	1.18408	138	0.908482	125.5	0.733311	113	0.600433	100.5	0.492626	88	0.401839	75.5	0.323508	63	0.254746	50.5	0.193588	38	0.138625	25.5	0.0888124	13	0.0433469	0.5
	301.5	#NUM!	289	#NUM!	276.5	#NUM!	264	#NUM!	251.5	#NUM!	239	#NUM!	226.5	#NUM!	214	#NUM!	201.5	#NUM!	189	#NUM!	176.5	#NUM!	164	#NUM!	151.5	1.20074	139	0.917831	126.5	0.740513	114	0.606506	101.5	0.497975	89	0.406673	76.5	0.327952	64	0.258882	51.5	0.197471	39	0.142298	26.5	0.0923049	14	0.0466836	1.5
	302.5	#NUM!	290	#NUM!	277.5	#NUM!	265	#NUM!	252.5	#NUM!	240	#NUM!	227.5	#NUM!	215	#NUM!	202.5	#NUM!	190	#NUM!	177.5	#NUM!	165	#NUM!	152.5	1.21815	140	0.927295	127.5	0.747763	115	0.612604	102.5	0.503339	90	0.411517	77.5	0.332403	65	0.263022	52.5	0.201358	40	0.145972	27.5	0.0957986	15	0.0500209	2.5
	303.5	#NUM!	291	#NUM!	278.5	#NUM!	266	#NUM!	253.5	#NUM!	241	#NUM!	228.5	#NUM!	216	#NUM!	203.5	#NUM!	191	#NUM!	178.5	#NUM!	166	#NUM!	153.5	1.23642	141	0.93688	128.5	0.755061	116	0.618729	103.5	0.508719	91	0.416371	78.5	0.336861	66	0.267167	53.5	0.205248	41	0.149649	28.5	0.0992935	16	0.0533586	3.5
	304.5	#NUM!	292	#NUM!	279.5	#NUM!	267	#NUM!	254.5	#NUM!	242	#NUM!	229.5	#NUM!	217	#NUM!	204.5	#NUM!	192	#NUM!	179.5	#NUM!	167	#NUM!	154.5	1.25571	142	0.946592	129.5	0.762411	117	0.62488	104.5	0.514115	92	0.421236	79.5	0.341326	67	0.271316	54.5	0.20914	42	0.153327	29.5	0.10279	17	0.056697	4.5
	305.5	#NUM!	293	#NUM!	280.5	#NUM!	268	#NUM!	255.5	#NUM!	243	#NUM!	230.5	#NUM!	218	#NUM!	205.5	#NUM!	193	#NUM!	180.5	#NUM!	168	#NUM!	155.5	1.27621	143	0.956437	130.5	0.769812	118	0.631059	105.5	0.519528	93	0.426112	80.5	0.345798	68	0.275471	55.5	0.213036	43	0.157008	30.5	0.106287	18	0.0600361	5.5
	306.5	#NUM!	294	#NUM!	281.5	#NUM!	269	#NUM!	256.5	#NUM!	244	#NUM!	231.5	#NUM!	219	#NUM!	206.5	#NUM!	194	#NUM!	181.5	#NUM!	169	#NUM!	156.5	1.29821	144	0.966421	131.5	0.777266	119	0.637266	106.5	0.524958	94	0.430998	81.5	0.350277	69	0.27963	56.5	0.216936	44	0.160691	31.5	0.109786	19	0.0633757	6.5
	307.5	#NUM!	295	#NUM!	282.5	#NUM!	270	#NUM!	257.5	#NUM!	245	#NUM!	232.5	#NUM!	220	#NUM!	207.5	#NUM!	195	#NUM!	182.5	#NUM!	170	#NUM!	157.5	1.32209	145	0.976551	132.5	0.784776	120	0.643501	107.5	0.530405	95	0.435895	82.5	0.354763	70	0.283794	57.5	0.220838	45	0.164376	32.5	0.113286	20	0.0667161	7.5
	308.5	#NUM!	296	#NUM!	283.5	#NUM!	271	#NUM!	258.5	#NUM!	246	#NUM!	233.5	#NUM!	221	#NUM!	208.5	#NUM!	196	#NUM!	183.5	#NUM!	171	#NUM!	158.5	1.34846	146	0.986836	133.5	0.792342	121	0.649766	108.5	0.535869	96	0.440804	83.5	0.359257	71	0.287963	58.5	0.224744	46	0.168063	33.5	0.116787	21	0.0700573	8.5
	309.5	#NUM!	297	#NUM!	284.5	#NUM!	272	#NUM!	259.5	#NUM!	247	#NUM!	234.5	#NUM!	222	#NUM!	209.5	#NUM!	197	#NUM!	184.5	#NUM!	172	#NUM!	159.5	1.37835	147	0.997283	134.5	0.799967	122	0.656061	109.5	0.541351	97	0.445724	84.5	0.363759	72	0.292138	59.5	0.228654	47	0.171752	34.5	0.12029	22	0.0733992	9.5
	310.5	#NUM!	298	#NUM!	285.5	#NUM!	273	#NUM!	260.5	#NUM!	248	#NUM!	235.5	#NUM!	223	#NUM!	210.5	#NUM!	198	#NUM!	185.5	#NUM!	173	#NUM!	160.5	1.41374	148	1.0079	135.5	0.807653	123	0.662386	110.5	0.546851	98	0.450655	85.5	0.368268	73	0.296317	60.5	0.232567	48	0.175444	35.5	0.123794	23	0.076742	10.5
	311.5	#NUM!	299	#NUM!	286.5	#NUM!	274	#NUM!	261.5	#NUM!	249	#NUM!	236.5	#NUM!	224	#NUM!	211.5	#NUM!	199	#NUM!	186.5	#NUM!	174	#NUM!	161.5	1.4598	149	1.0187	136.5	0.8154	124	0.668743	111.5	0.55237	99	0.455599	86.5	0.372785	74	0.300502	61.5	0.236484	49	0.179138	36.5	0.1273	24	0.0800856	11.5
	312.5	#NUM!	300	#NUM!	287.5	#NUM!	275	#NUM!	262.5	#NUM!	250	#NUM!	237.5	#NUM!	225	#NUM!	212.5	#NUM!	200	#NUM!	187.5	#NUM!	175	#NUM!	162.5	1.5708	150	1.0297	137.5	0.823212	125	0.675132	112.5	0.557907	100	0.460554	87.5	0.37731	75	0.304693	62.5	0.240404	50	0.182835	37.5	0.130807	25	0.0834301	12.5
	313.5	#NUM!	301	#NUM!	288.5	#NUM!	276	#NUM!	263.5	#NUM!	251	#NUM!	238.5	#NUM!	226	#NUM!	213.5	#NUM!	201	#NUM!	188.5	#NUM!	176	#NUM!	163.5	#NUM!	151	1.0409	138.5	0.83109	126	0.681553	113.5	0.563464	101	0.465522	88.5	0.381843	76	0.308889	63.5	0.244328	51	0.186534	38.5	0.134317	26	0.0867755	13.5
	314.5	#NUM!	302	#NUM!	289.5	#NUM!	277	#NUM!	264.5	#NUM!	252	#NUM!	239.5	#NUM!	227	#NUM!	214.5	#NUM!	202	#NUM!	189.5	#NUM!	177	#NUM!	164.5	#NUM!	152	1.05231	139.5	0.839037	127	0.688009	114.5	0.56904	102	0.470501	89.5	0.386385	77	0.31309	64.5	0.248257	52	0.190236	39.5	0.137827	27	0.0901219	14.5
	315.5	#NUM!	303	#NUM!	290.5	#NUM!	278	#NUM!	265.5	#NUM!	253	#NUM!	240.5	#NUM!	228	#NUM!	215.5	#NUM!	203	#NUM!	190.5	#NUM!	178	#NUM!	165.5	#NUM!	153	1.06396	140.5	0.847055	128	0.694498	115.5	0.574636	103	0.475494	90.5	0.390935	78	0.317297	65.5	0.252188	53	0.193941	40.5	0.14134	28	0.0934694	15.5
	316.5	#NUM!	304	#NUM!	291.5	#NUM!	279	#NUM!	266.5	#NUM!	254	#NUM!	241.5	#NUM!	229	#NUM!	216.5	#NUM!	204	#NUM!	191.5	#NUM!	179	#NUM!	166.5	#NUM!	154	1.07586	141.5	0.855146	129	0.701023	116.5	0.580253	104	0.4805	91.5	0.395493	79	0.32151	66.5	0.256124	54	0.197648	41.5	0.144854	29	0.0968179	16.5
	317.5	#NUM!	305	#NUM!	292.5	#NUM!	280	#NUM!	267.5	#NUM!	255	#NUM!	242.5	#NUM!	230	#NUM!	217.5	#NUM!	205	#NUM!	192.5	#NUM!	180	#NUM!	167.5	#NUM!	155	1.08803	142.5	0.863313	130	0.707584	117.5	0.58589	105	0.485518	92.5	0.40006	80	0.325729	67.5	0.260064	55	0.201358	42.5	0.14837	30	0.100167	17.5
	318.5	#NUM!	306	#NUM!	293.5	#NUM!	281	#NUM!	268.5	#NUM!	256	#NUM!	243.5	#NUM!	231	#NUM!	218.5	#NUM!	206	#NUM!	193.5	#NUM!	181	#NUM!	168.5	#NUM!	156	1.10049	143.5	0.871559	131	0.714183	118.5	0.591548	106	0.49055	93.5	0.404636	81	0.329955	68.5	0.264009	56	0.205071	43.5	0.151888	31	0.103518	18.5
	319.5	#NUM!	307	#NUM!	294.5	#NUM!	282	#NUM!	269.5	#NUM!	257	#NUM!	244.5	#NUM!	232	#NUM!	219.5	#NUM!	207	#NUM!	194.5	#NUM!	182	#NUM!	169.5	#NUM!	157	1.11326	144.5	0.879887	132	0.720819	119.5	0.597229	107	0.495595	94.5	0.409221	82	0.334186	69.5	0.267957	57	0.208786	44.5	0.155407	32	0.10687	19.5
	320.5	#NUM!	308	#NUM!	295.5	#NUM!	283	#NUM!	270.5	#NUM!	258	#NUM!	245.5	#NUM!	233	#NUM!	220.5	#NUM!	208	#NUM!	195.5	#NUM!	183	#NUM!	170.5	#NUM!	158	1.12637	145.5	0.888299	133	0.727494	120.5	0.602931	108	0.500655	95.5	0.413815	83	0.338423	70.5	0.27191	58	0.212505	45.5	0.158929	33	0.110223	20.5
	321.5	#NUM!	309	#NUM!	296.5	#NUM!	284	#NUM!	271.5	#NUM!	259	#NUM!	246.5	#NUM!	234	#NUM!	221.5	#NUM!	209	#NUM!	196.5	#NUM!	184	#NUM!	171.5	#NUM!	159	1.13985	146.5	0.896799	134	0.734209	121.5	0.608655	109	0.505728	96.5	0.418418	84	0.342667	71.5	0.275867	59	0.216226	46.5	0.162453	34	0.113577	21.5
	322.5	#NUM!	310	#NUM!	297.5	#NUM!	285	#NUM!	272.5	#NUM!	260	#NUM!	247.5	#NUM!	235	#NUM!	222.5	#NUM!	210	#NUM!	197.5	#NUM!	185	#NUM!	172.5	#NUM!	160	1.15374	147.5	0.905391	135	0.740965	122.5	0.614403	110	0.510816	97.5	0.423031	85	0.346917	72.5	0.279828	60	0.219951	47.5	0.165978	35	0.116933	22.5
	323.5	#NUM!	311	#NUM!	298.5	#NUM!	286	#NUM!	273.5	#NUM!	261	#NUM!	248.5	#NUM!	236	#NUM!	223.5	#NUM!	211	#NUM!	198.5	#NUM!	186	#NUM!	173.5	#NUM!	161	1.16808	148.5	0.914078	136	0.747763	123.5	0.620174	111	0.515918	98.5	0.427654	86	0.351174	73.5	0.283794	61	0.223679	48.5	0.169506	36	0.12029	23.5
	324.5	#NUM!	312	#NUM!	299.5	#NUM!	287	#NUM!	274.5	#NUM!	262	#NUM!	249.5	#NUM!	237	#NUM!	224.5	#NUM!	212	#NUM!	199.5	#NUM!	187	#NUM!	174.5	#NUM!	162	1.18292	149.5	0.922864	137	0.754604	124.5	0.625968	112	0.521035	99.5	0.432286	87	0.355437	74.5	0.287765	62	0.22741	49.5	0.173036	37	0.123648	24.5
	325.5	#NUM!	313	#NUM!	300.5	#NUM!	288	#NUM!	275.5	#NUM!	263	#NUM!	250.5	#NUM!	238	#NUM!	225.5	#NUM!	213	#NUM!	200.5	#NUM!	188	#NUM!	175.5	#NUM!	163	1.19832	150.5	0.931753	138	0.761489	125.5	0.631788	113	0.526167	100.5	0.436928	88	0.359707	75.5	0.29174	63	0.231144	50.5	0.176568	38	0.127008	25.5
	326.5	#NUM!	314	#NUM!	301.5	#NUM!	289	#NUM!	276.5	#NUM!	264	#NUM!	251.5	#NUM!	239	#NUM!	226.5	#NUM!	214	#NUM!	201.5	#NUM!	189	#NUM!	176.5	#NUM!	164	1.21435	151.5	0.94075	139	0.76842	126.5	0.637632	114	0.531314	101.5	0.44158	89	0.363984	76.5	0.29572	64	0.234881	51.5	0.180103	39	0.130369	26.5
	327.5	#NUM!	315	#NUM!	302.5	#NUM!	290	#NUM!	277.5	#NUM!	265	#NUM!	252.5	#NUM!	240	#NUM!	227.5	#NUM!	215	#NUM!	202.5	#NUM!	190	#NUM!	177.5	#NUM!	165	1.2311	152.5	0.949859	140	0.775397	127.5	0.643501	115	0.536477	102.5	0.446242	90	0.368268	77.5	0.299705	65	0.238622	52.5	0.183639	40	0.133732	27.5
	328.5	#NUM!	316	#NUM!	303.5	#NUM!	291	#NUM!	278.5	#NUM!	266	#NUM!	253.5	#NUM!	241	#NUM!	228.5	#NUM!	216	#NUM!	203.5	#NUM!	191	#NUM!	178.5	#NUM!	166	1.24869	153.5	0.959085	141	0.782423	128.5	0.649397	116	0.541656	103.5	0.450915	91	0.372559	78.5	0.303694	66	0.242366	53.5	0.187178	41	0.137096	28.5
	329.5	#NUM!	317	#NUM!	304.5	#NUM!	292	#NUM!	279.5	#NUM!	267	#NUM!	254.5	#NUM!	242	#NUM!	229.5	#NUM!	217	#NUM!	204.5	#NUM!	192	#NUM!	179.5	#NUM!	167	1.26726	154.5	0.968435	142	0.789498	129.5	0.655318	117	0.546851	104.5	0.455599	92	0.376857	79.5	0.307689	67	0.246113	54.5	0.190719	42	0.140461	29.5
	330.5	#NUM!	318	#NUM!	305.5	#NUM!	293	#NUM!	280.5	#NUM!	268	#NUM!	255.5	#NUM!	243	#NUM!	230.5	#NUM!	218	#NUM!	205.5	#NUM!	193	#NUM!	180.5	#NUM!	168	1.287	155.5	0.977913	143	0.796624	130.5	0.661267	118	0.552062	105.5	0.460293	93	0.381163	80.5	0.311689	68	0.249865	55.5	0.194263	43	0.143829	30.5
	331.5	#NUM!	319	#NUM!	306.5	#NUM!	294	#NUM!	281.5	#NUM!	269	#NUM!	256.5	#NUM!	244	#NUM!	231.5	#NUM!	219	#NUM!	206.5	#NUM!	194	#NUM!	181.5	#NUM!	169	1.30818	156.5	0.987527	144	0.803802	131.5	0.667244	119	0.557291	106.5	0.464998	94	0.385476	81.5	0.315694	69	0.253619	56.5	0.197809	44	0.147198	31.5
	332.5	#NUM!	320	#NUM!	307.5	#NUM!	295	#NUM!	282.5	#NUM!	270	#NUM!	257.5	#NUM!	245	#NUM!	232.5	#NUM!	220	#NUM!	207.5	#NUM!	195	#NUM!	182.5	#NUM!	170	1.33118	157.5	0.997283	145	0.811034	132.5	0.673249	120	0.562536	107.5	0.469714	95	0.389796	82.5	0.319704	70	0.257378	57.5	0.201358	45	0.150568	32.5
	333.5	#NUM!	321	#NUM!	308.5	#NUM!	296	#NUM!	283.5	#NUM!	271	#NUM!	258.5	#NUM!	246	#NUM!	233.5	#NUM!	221	#NUM!	208.5	#NUM!	196	#NUM!	183.5	#NUM!	171	1.35658	158.5	1.00719	146	0.818322	133.5	0.679283	121	0.567799	108.5	0.474442	96	0.394125	83.5	0.32372	71	0.26114	58.5	0.204909	46	0.153941	33.5
	334.5	#NUM!	322	#NUM!	309.5	#NUM!	297	#NUM!	284.5	#NUM!	272	#NUM!	259.5	#NUM!	247	#NUM!	234.5	#NUM!	222	#NUM!	209.5	#NUM!	197	#NUM!	184.5	#NUM!	172	1.38537	159.5	1.01725	147	0.825667	134.5	0.685346	122	0.57308	109.5	0.479181	97	0.398461	84.5	0.327741	72	0.264906	59.5	0.208463	47	0.157315	34.5
	335.5	#NUM!	323	#NUM!	310.5	#NUM!	298	#NUM!	285.5	#NUM!	273	#NUM!	260.5	#NUM!	248	#NUM!	235.5	#NUM!	223	#NUM!	210.5	#NUM!	198	#NUM!	185.5	#NUM!	173	1.41947	160.5	1.02748	148	0.83307	135.5	0.69144	123	0.578378	110.5	0.483932	98	0.402805	85.5	0.331767	73	0.268675	60.5	0.21202	48	0.160691	35.5
	336.5	#NUM!	324	#NUM!	311.5	#NUM!	299	#NUM!	286.5	#NUM!	274	#NUM!	261.5	#NUM!	249	#NUM!	236.5	#NUM!	224	#NUM!	211.5	#NUM!	199	#NUM!	186.5	#NUM!	174	1.46384	161.5	1.03789	149	0.840535	136.5	0.697564	124	0.583695	111.5	0.488695	99	0.407157	86.5	0.335799	74	0.272449	61.5	0.215579	49	0.164068	36.5
	337.5	#NUM!	325	#NUM!	312.5	#NUM!	300	#NUM!	287.5	#NUM!	275	#NUM!	262.5	#NUM!	250	#NUM!	237.5	#NUM!	225	#NUM!	212.5	#NUM!	200	#NUM!	187.5	#NUM!	175	1.5708	162.5	1.04848	150	0.848062	137.5	0.703721	125	0.589031	112.5	0.493469	100	0.411517	87.5	0.339837	75	0.276227	62.5	0.219141	50	0.167448	37.5
	338.5	#NUM!	326	#NUM!	313.5	#NUM!	301	#NUM!	288.5	#NUM!	276	#NUM!	263.5	#NUM!	251	#NUM!	238.5	#NUM!	226	#NUM!	213.5	#NUM!	201	#NUM!	188.5	#NUM!	176	#NUM!	163.5	1.05927	151	0.855654	138.5	0.709909	126	0.594386	113.5	0.498256	101	0.415885	88.5	0.34388	76	0.280008	63.5	0.222706	51	0.17083	38.5
	339.5	#NUM!	327	#NUM!	314.5	#NUM!	302	#NUM!	289.5	#NUM!	277	#NUM!	264.5	#NUM!	252	#NUM!	239.5	#NUM!	227	#NUM!	214.5	#NUM!	202	#NUM!	189.5	#NUM!	177	#NUM!	164.5	1.07028	152	0.863313	139.5	0.71613	127	0.59976	114.5	0.503056	102	0.420262	89.5	0.34793	77	0.283794	64.5	0.226274	52	0.174213	39.5
	340.5	#NUM!	328	#NUM!	315.5	#NUM!	303	#NUM!	290.5	#NUM!	278	#NUM!	265.5	#NUM!	253	#NUM!	240.5	#NUM!	228	#NUM!	215.5	#NUM!	203	#NUM!	190.5	#NUM!	178	#NUM!	165.5	1.08151	153	0.871041	140.5	0.722386	128	0.605154	115.5	0.507868	103	0.424648	90.5	0.351985	78	0.287584	65.5	0.229844	53	0.177599	40.5
	341.5	#NUM!	329	#NUM!	316.5	#NUM!	304	#NUM!	291.5	#NUM!	279	#NUM!	266.5	#NUM!	254	#NUM!	241.5	#NUM!	229	#NUM!	216.5	#NUM!	204	#NUM!	191.5	#NUM!	179	#NUM!	166.5	1.09298	154	0.878841	141.5	0.728676	129	0.610568	116.5	0.512694	104	0.429042	91.5	0.356047	79	0.291378	66.5	0.233418	54	0.180986	41.5
	342.5	#NUM!	330	#NUM!	317.5	#NUM!	305	#NUM!	292.5	#NUM!	280	#NUM!	267.5	#NUM!	255	#NUM!	242.5	#NUM!	230	#NUM!	217.5	#NUM!	205	#NUM!	192.5	#NUM!	180	#NUM!	167.5	1.10471	155	0.886715	142.5	0.735001	130	0.616003	117.5	0.517532	105	0.433445	92.5	0.360114	80	0.295177	67.5	0.236995	55	0.184376	42.5
	343.5	#NUM!	331	#NUM!	318.5	#NUM!	306	#NUM!	293.5	#NUM!	281	#NUM!	268.5	#NUM!	256	#NUM!	243.5	#NUM!	231	#NUM!	218.5	#NUM!	206	#NUM!	193.5	#NUM!	181	#NUM!	168.5	1.11672	156	0.894666	143.5	0.741363	131	0.621459	118.5	0.522384	106	0.437857	93.5	0.364188	81	0.29898	68.5	0.240575	56	0.187768	43.5
	344.5	#NUM!	332	#NUM!	319.5	#NUM!	307	#NUM!	294.5	#NUM!	282	#NUM!	269.5	#NUM!	257	#NUM!	244.5	#NUM!	232	#NUM!	219.5	#NUM!	207	#NUM!	194.5	#NUM!	182	#NUM!	169.5	1.12903	157	0.902696	144.5	0.747763	132	0.626937	119.5	0.527249	107	0.442279	94.5	0.368268	82	0.302787	69.5	0.244158	57	0.191162	44.5
	345.5	#NUM!	333	#NUM!	320.5	#NUM!	308	#NUM!	295.5	#NUM!	283	#NUM!	270.5	#NUM!	258	#NUM!	245.5	#NUM!	233	#NUM!	220.5	#NUM!	208	#NUM!	195.5	#NUM!	183	#NUM!	170.5	1.14168	158	0.910809	145.5	0.7542	133	0.632436	120.5	0.532128	108	0.446709	95.5	0.372354	83	0.306599	70.5	0.247744	58	0.194558	45.5
	346.5	#NUM!	334	#NUM!	321.5	#NUM!	309	#NUM!	296.5	#NUM!	284	#NUM!	271.5	#NUM!	259	#NUM!	246.5	#NUM!	234	#NUM!	221.5	#NUM!	209	#NUM!	196.5	#NUM!	184	#NUM!	171.5	1.15468	159	0.919008	146.5	0.760677	134	0.637957	121.5	0.537021	109	0.451149	96.5	0.376447	84	0.310416	71.5	0.251333	59	0.197957	46.5
	347.5	#NUM!	335	#NUM!	322.5	#NUM!	310	#NUM!	297.5	#NUM!	285	#NUM!	272.5	#NUM!	260	#NUM!	247.5	#NUM!	235	#NUM!	222.5	#NUM!	210	#NUM!	197.5	#NUM!	185	#NUM!	172.5	1.16808	160	0.927295	147.5	0.767193	135	0.643501	122.5	0.541929	110	0.455599	97.5	0.380547	85	0.314237	72.5	0.254926	60	0.201358	47.5
	348.5	#NUM!	336	#NUM!	323.5	#NUM!	311	#NUM!	298.5	#NUM!	286	#NUM!	273.5	#NUM!	261	#NUM!	248.5	#NUM!	236	#NUM!	223.5	#NUM!	211	#NUM!	198.5	#NUM!	186	#NUM!	173.5	1.18191	161	0.935675	148.5	0.773751	136	0.649068	123.5	0.546851	111	0.460058	98.5	0.384654	86	0.318063	73.5	0.258522	61	0.204761	48.5
	349.5	#NUM!	337	#NUM!	324.5	#NUM!	312	#NUM!	299.5	#NUM!	287	#NUM!	274.5	#NUM!	262	#NUM!	249.5	#NUM!	237	#NUM!	224.5	#NUM!	212	#NUM!	199.5	#NUM!	187	#NUM!	174.5	1.19623	162	0.944152	149.5	0.780352	137	0.654659	124.5	0.551788	112	0.464527	99.5	0.388767	87	0.321894	74.5	0.262122	62	0.208167	49.5
	350.5	#NUM!	338	#NUM!	325.5	#NUM!	313	#NUM!	300.5	#NUM!	288	#NUM!	275.5	#NUM!	263	#NUM!	250.5	#NUM!	238	#NUM!	225.5	#NUM!	213	#NUM!	200.5	#NUM!	188	#NUM!	175.5	1.21109	163	0.952729	150.5	0.786995	138	0.660274	125.5	0.55674	113	0.469006	100.5	0.392887	88	0.325729	75.5	0.265725	63	0.211575	50.5
	351.5	#NUM!	339	#NUM!	326.5	#NUM!	314	#NUM!	301.5	#NUM!	289	#NUM!	276.5	#NUM!	264	#NUM!	251.5	#NUM!	239	#NUM!	226.5	#NUM!	214	#NUM!	201.5	#NUM!	189	#NUM!	176.5	1.22656	164	0.961411	151.5	0.793684	139	0.665914	126.5	0.561707	114	0.473496	101.5	0.397014	89	0.32957	76.5	0.269331	64	0.214986	51.5
	352.5	#NUM!	340	#NUM!	327.5	#NUM!	315	#NUM!	302.5	#NUM!	290	#NUM!	277.5	#NUM!	265	#NUM!	252.5	#NUM!	240	#NUM!	227.5	#NUM!	215	#NUM!	202.5	#NUM!	190	#NUM!	177.5	1.24273	165	0.970202	152.5	0.800418	140	0.671578	127.5	0.56669	115	0.477995	102.5	0.401149	90	0.333416	77.5	0.272942	65	0.218399	52.5
	353.5	#NUM!	341	#NUM!	328.5	#NUM!	316	#NUM!	303.5	#NUM!	291	#NUM!	278.5	#NUM!	266	#NUM!	253.5	#NUM!	241	#NUM!	228.5	#NUM!	216	#NUM!	203.5	#NUM!	191	#NUM!	178.5	1.2597	166	0.979108	153.5	0.807199	141	0.677268	128.5	0.571688	116	0.482505	103.5	0.40529	91	0.337267	78.5	0.276555	66	0.221814	53.5
	354.5	#NUM!	342	#NUM!	329.5	#NUM!	317	#NUM!	304.5	#NUM!	292	#NUM!	279.5	#NUM!	267	#NUM!	254.5	#NUM!	242	#NUM!	229.5	#NUM!	217	#NUM!	204.5	#NUM!	192	#NUM!	179.5	1.27763	167	0.988133	154.5	0.814028	142	0.682985	129.5	0.576703	117	0.487026	104.5	0.40944	92	0.341123	79.5	0.280173	67	0.225233	54.5
	355.5	#NUM!	343	#NUM!	330.5	#NUM!	318	#NUM!	305.5	#NUM!	293	#NUM!	280.5	#NUM!	268	#NUM!	255.5	#NUM!	243	#NUM!	230.5	#NUM!	218	#NUM!	205.5	#NUM!	193	#NUM!	180.5	1.29669	168	0.997283	155.5	0.820908	143	0.688728	130.5	0.581734	118	0.491558	105.5	0.413596	93	0.344984	80.5	0.283794	68	0.228654	55.5
	356.5	#NUM!	344	#NUM!	331.5	#NUM!	319	#NUM!	306.5	#NUM!	294	#NUM!	281.5	#NUM!	269	#NUM!	256.5	#NUM!	244	#NUM!	231.5	#NUM!	219	#NUM!	206.5	#NUM!	194	#NUM!	181.5	1.31713	169	1.00657	156.5	0.827838	144	0.694498	131.5	0.586782	119	0.496101	106.5	0.41776	94	0.348851	81.5	0.287419	69	0.232078	56.5
	357.5	#NUM!	345	#NUM!	332.5	#NUM!	320	#NUM!	307.5	#NUM!	295	#NUM!	282.5	#NUM!	270	#NUM!	257.5	#NUM!	245	#NUM!	232.5	#NUM!	220	#NUM!	207.5	#NUM!	195	#NUM!	182.5	1.33934	170	1.01599	157.5	0.834821	145	0.700297	132.5	0.591847	120	0.500655	107.5	0.421932	95	0.352723	82.5	0.291048	70	0.235504	57.5
	358.5	#NUM!	346	#NUM!	333.5	#NUM!	321	#NUM!	308.5	#NUM!	296	#NUM!	283.5	#NUM!	271	#NUM!	258.5	#NUM!	246	#NUM!	233.5	#NUM!	221	#NUM!	208.5	#NUM!	196	#NUM!	183.5	1.36387	171	1.02555	158.5	0.841859	146	0.706123	133.5	0.596929	121	0.50522	108.5	0.426112	96	0.356601	83.5	0.294681	71	0.238934	58.5
	359.5	#NUM!	347	#NUM!	334.5	#NUM!	322	#NUM!	309.5	#NUM!	297	#NUM!	284.5	#NUM!	272	#NUM!	259.5	#NUM!	247	#NUM!	234.5	#NUM!	222	#NUM!	209.5	#NUM!	197	#NUM!	184.5	1.39167	172	1.03527	159.5	0.848952	147	0.711979	134.5	0.602029	122	0.509797	109.5	0.430299	97	0.360484	84.5	0.298318	72	0.242366	59.5
	360.5	#NUM!	348	#NUM!	335.5	#NUM!	323	#NUM!	310.5	#NUM!	298	#NUM!	285.5	#NUM!	273	#NUM!	260.5	#NUM!	248	#NUM!	235.5	#NUM!	223	#NUM!	210.5	#NUM!	198	#NUM!	185.5	1.42461	173	1.04515	160.5	0.856103	148	0.717865	135.5	0.607147	123	0.514386	110.5	0.434495	98	0.364373	85.5	0.301959	73	0.245801	60.5
	361.5	#NUM!	349	#NUM!	336.5	#NUM!	324	#NUM!	311.5	#NUM!	299	#NUM!	286.5	#NUM!	274	#NUM!	261.5	#NUM!	249	#NUM!	236.5	#NUM!	224	#NUM!	211.5	#NUM!	199	#NUM!	186.5	1.46747	174	1.0552	161.5	0.863313	149	0.723781	136.5	0.612283	124	0.518986	111.5	0.438699	99	0.368268	86.5	0.305604	74	0.249239	61.5
	362.5	#NUM!	350	#NUM!	337.5	#NUM!	325	#NUM!	312.5	#NUM!	300	#NUM!	287.5	#NUM!	275	#NUM!	262.5	#NUM!	250	#NUM!	237.5	#NUM!	225	#NUM!	212.5	#NUM!	200	#NUM!	187.5	1.5708	175	1.06544	162.5	0.870585	150	0.729728	137.5	0.617437	125	0.523599	112.5	0.442911	100	0.372169	87.5	0.309254	75	0.25268	62.5
	363.5	#NUM!	351	#NUM!	338.5	#NUM!	326	#NUM!	313.5	#NUM!	301	#NUM!	288.5	#NUM!	276	#NUM!	263.5	#NUM!	251	#NUM!	238.5	#NUM!	226	#NUM!	213.5	#NUM!	201	#NUM!	188.5	#NUM!	176	1.07586	163.5	0.87792	151	0.735707	138.5	0.622611	126	0.528224	113.5	0.447132	101	0.376075	88.5	0.312907	76	0.256124	63.5
	364.5	#NUM!	352	#NUM!	339.5	#NUM!	327	#NUM!	314.5	#NUM!	302	#NUM!	289.5	#NUM!	277	#NUM!	264.5	#NUM!	252	#NUM!	239.5	#NUM!	227	#NUM!	214.5	#NUM!	202	#NUM!	189.5	#NUM!	177	1.08649	164.5	0.88532	152	0.741718	139.5	0.627803	127	0.532861	114.5	0.451361	102	0.379988	89.5	0.316565	77	0.259572	64.5
	365.5	#NUM!	353	#NUM!	340.5	#NUM!	328	#NUM!	315.5	#NUM!	303	#NUM!	290.5	#NUM!	278	#NUM!	265.5	#NUM!	253	#NUM!	240.5	#NUM!	228	#NUM!	215.5	#NUM!	203	#NUM!	190.5	#NUM!	178	1.09735	165.5	0.892788	153	0.747763	140.5	0.633016	128	0.537512	115.5	0.455599	103	0.383906	90.5	0.320228	78	0.263022	65.5
	366.5	#NUM!	354	#NUM!	341.5	#NUM!	329	#NUM!	316.5	#NUM!	304	#NUM!	291.5	#NUM!	279	#NUM!	266.5	#NUM!	254	#NUM!	241.5	#NUM!	229	#NUM!	216.5	#NUM!	204	#NUM!	191.5	#NUM!	179	1.10843	166.5	0.900326	154	0.753841	141.5	0.638248	129	0.542175	116.5	0.459845	104	0.387831	91.5	0.323894	79	0.266476	66.5
	367.5	#NUM!	355	#NUM!	342.5	#NUM!	330	#NUM!	317.5	#NUM!	305	#NUM!	292.5	#NUM!	280	#NUM!	267.5	#NUM!	255	#NUM!	242.5	#NUM!	230	#NUM!	217.5	#NUM!	205	#NUM!	192.5	#NUM!	180	1.11977	167.5	0.907936	155	0.759955	142.5	0.643501	130	0.546851	117.5	0.464101	105	0.391763	92.5	0.327566	80	0.269933	67.5
	368.5	#NUM!	356	#NUM!	343.5	#NUM!	331	#NUM!	318.5	#NUM!	306	#NUM!	293.5	#NUM!	281	#NUM!	268.5	#NUM!	256	#NUM!	243.5	#NUM!	231	#NUM!	218.5	#NUM!	206	#NUM!	193.5	#NUM!	181	1.13138	168.5	0.915621	156	0.766104	143.5	0.648775	131	0.551541	118.5	0.468366	106	0.3957	93.5	0.331242	81	0.273393	68.5
	369.5	#NUM!	357	#NUM!	344.5	#NUM!	332	#NUM!	319.5	#NUM!	307	#NUM!	294.5	#NUM!	282	#NUM!	269.5	#NUM!	257	#NUM!	244.5	#NUM!	232	#NUM!	219.5	#NUM!	207	#NUM!	194.5	#NUM!	182	1.14328	169.5	0.923384	157	0.77229	144.5	0.65407	132	0.556244	119.5	0.47264	107	0.399645	94.5	0.334922	82	0.276857	69.5
	370.5	#NUM!	358	#NUM!	345.5	#NUM!	333	#NUM!	320.5	#NUM!	308	#NUM!	295.5	#NUM!	283	#NUM!	270.5	#NUM!	258	#NUM!	245.5	#NUM!	233	#NUM!	220.5	#NUM!	208	#NUM!	195.5	#NUM!	183	1.15551	170.5	0.931227	158	0.778514	145.5	0.659386	133	0.560961	120.5	0.476923	108	0.403595	95.5	0.338607	83	0.280324	70.5
	371.5	#NUM!	359	#NUM!	346.5	#NUM!	334	#NUM!	321.5	#NUM!	309	#NUM!	296.5	#NUM!	284	#NUM!	271.5	#NUM!	259	#NUM!	246.5	#NUM!	234	#NUM!	221.5	#NUM!	209	#NUM!	196.5	#NUM!	184	1.16808	171.5	0.939154	159	0.784776	146.5	0.664724	134	0.565692	121.5	0.481216	109	0.407553	96.5	0.342297	84	0.283794	71.5
	372.5	#NUM!	360	#NUM!	347.5	#NUM!	335	#NUM!	322.5	#NUM!	310	#NUM!	297.5	#NUM!	285	#NUM!	272.5	#NUM!	260	#NUM!	247.5	#NUM!	235	#NUM!	222.5	#NUM!	210	#NUM!	197.5	#NUM!	185	1.18104	172.5	0.947168	160	0.791077	147.5	0.670085	135	0.570437	122.5	0.485518	110	0.411517	97.5	0.345992	85	0.287268	72.5
	373.5	#NUM!	361	#NUM!	348.5	#NUM!	336	#NUM!	323.5	#NUM!	311	#NUM!	298.5	#NUM!	286	#NUM!	273.5	#NUM!	261	#NUM!	248.5	#NUM!	236	#NUM!	223.5	#NUM!	211	#NUM!	198.5	#NUM!	186	1.19441	173.5	0.955272	161	0.797419	148.5	0.675469	136	0.575197	123.5	0.48983	111	0.415488	98.5	0.349692	86	0.290746	73.5
	374.5	#NUM!	362	#NUM!	349.5	#NUM!	337	#NUM!	324.5	#NUM!	312	#NUM!	299.5	#NUM!	287	#NUM!	274.5	#NUM!	262	#NUM!	249.5	#NUM!	237	#NUM!	224.5	#NUM!	212	#NUM!	199.5	#NUM!	187	1.20826	174.5	0.96347	162	0.803802	149.5	0.680876	137	0.579971	124.5	0.494153	112	0.419466	99.5	0.353397	87	0.294227	74.5
	375.5	#NUM!	363	#NUM!	350.5	#NUM!	338	#NUM!	325.5	#NUM!	313	#NUM!	300.5	#NUM!	288	#NUM!	275.5	#NUM!	263	#NUM!	250.5	#NUM!	238	#NUM!	225.5	#NUM!	213	#NUM!	200.5	#NUM!	188	1.22263	175.5	0.971765	163	0.810228	150.5	0.686306	138	0.584761	125.5	0.498485	113	0.423451	100.5	0.357107	88	0.297712	75.5
	376.5	#NUM!	364	#NUM!	351.5	#NUM!	339	#NUM!	326.5	#NUM!	314	#NUM!	301.5	#NUM!	289	#NUM!	276.5	#NUM!	264	#NUM!	251.5	#NUM!	239	#NUM!	226.5	#NUM!	214	#NUM!	201.5	#NUM!	189	1.23759	176.5	0.980163	164	0.816698	151.5	0.691761	139	0.589566	126.5	0.502827	114	0.427443	101.5	0.360822	89	0.3012	76.5
	377.5	#NUM!	365	#NUM!	352.5	#NUM!	340	#NUM!	327.5	#NUM!	315	#NUM!	302.5	#NUM!	290	#NUM!	277.5	#NUM!	265	#NUM!	252.5	#NUM!	240	#NUM!	227.5	#NUM!	215	#NUM!	202.5	#NUM!	190	1.25324	177.5	0.988668	165	0.823212	152.5	0.697241	140	0.594386	127.5	0.50718	115	0.431443	102.5	0.364542	90	0.304693	77.5
	378.5	#NUM!	366	#NUM!	353.5	#NUM!	341	#NUM!	328.5	#NUM!	316	#NUM!	303.5	#NUM!	291	#NUM!	278.5	#NUM!	266	#NUM!	253.5	#NUM!	241	#NUM!	228.5	#NUM!	216	#NUM!	203.5	#NUM!	191	1.26966	178.5	0.997283	166	0.829772	153.5	0.702746	141	0.599222	128.5	0.511544	116	0.43545	103.5	0.368268	91	0.308189	78.5
	379.5	#NUM!	367	#NUM!	354.5	#NUM!	342	#NUM!	329.5	#NUM!	317	#NUM!	304.5	#NUM!	292	#NUM!	279.5	#NUM!	267	#NUM!	254.5	#NUM!	242	#NUM!	229.5	#NUM!	217	#NUM!	204.5	#NUM!	192	1.287	179.5	1.00602	167	0.83638	154.5	0.708277	142	0.604074	129.5	0.515918	117	0.439464	104.5	0.371999	92	0.311689	79.5
	380.5	#NUM!	368	#NUM!	355.5	#NUM!	343	#NUM!	330.5	#NUM!	318	#NUM!	305.5	#NUM!	293	#NUM!	280.5	#NUM!	268	#NUM!	255.5	#NUM!	243	#NUM!	230.5	#NUM!	218	#NUM!	205.5	#NUM!	193	1.30544	180.5	1.01487	168	0.843037	155.5	0.713834	143	0.608942	130.5	0.520303	118	0.443486	105.5	0.375735	93	0.315193	80.5
	381.5	#NUM!	369	#NUM!	356.5	#NUM!	344	#NUM!	331.5	#NUM!	319	#NUM!	306.5	#NUM!	294	#NUM!	281.5	#NUM!	269	#NUM!	256.5	#NUM!	244	#NUM!	231.5	#NUM!	219	#NUM!	206.5	#NUM!	194	1.32523	181.5	1.02385	169	0.849744	156.5	0.719418	144	0.613827	131.5	0.524699	119	0.447516	106.5	0.379477	94	0.318701	81.5
	382.5	#NUM!	370	#NUM!	357.5	#NUM!	345	#NUM!	332.5	#NUM!	320	#NUM!	307.5	#NUM!	295	#NUM!	282.5	#NUM!	270	#NUM!	257.5	#NUM!	245	#NUM!	232.5	#NUM!	220	#NUM!	207.5	#NUM!	195	1.34672	182.5	1.03297	170	0.856502	157.5	0.72503	145	0.618729	132.5	0.529106	120	0.451553	107.5	0.383225	95	0.322213	82.5
	383.5	#NUM!	371	#NUM!	358.5	#NUM!	346	#NUM!	333.5	#NUM!	321	#NUM!	308.5	#NUM!	296	#NUM!	283.5	#NUM!	271	#NUM!	258.5	#NUM!	246	#NUM!	233.5	#NUM!	221	#NUM!	208.5	#NUM!	196	1.37046	183.5	1.04223	171	0.863313	158.5	0.73067	146	0.623648	133.5	0.533525	121	0.455599	108.5	0.386978	96	0.325729	83.5
	384.5	#NUM!	372	#NUM!	359.5	#NUM!	347	#NUM!	334.5	#NUM!	322	#NUM!	309.5	#NUM!	297	#NUM!	284.5	#NUM!	272	#NUM!	259.5	#NUM!	247	#NUM!	234.5	#NUM!	222	#NUM!	209.5	#NUM!	197	1.39737	184.5	1.05163	172	0.870179	159.5	0.736338	147	0.628584	134.5	0.537955	122	0.459652	109.5	0.390737	97	0.32925	84.5
	385.5	#NUM!	373	#NUM!	360.5	#NUM!	348	#NUM!	335.5	#NUM!	323	#NUM!	310.5	#NUM!	298	#NUM!	285.5	#NUM!	273	#NUM!	260.5	#NUM!	248	#NUM!	235.5	#NUM!	223	#NUM!	210.5	#NUM!	198	1.42926	185.5	1.0612	173	0.877102	160.5	0.742035	148	0.633538	135.5	0.542397	123	0.463714	110.5	0.394501	98	0.332775	85.5
	386.5	#NUM!	374	#NUM!	361.5	#NUM!	349	#NUM!	336.5	#NUM!	324	#NUM!	311.5	#NUM!	299	#NUM!	286.5	#NUM!	274	#NUM!	261.5	#NUM!	249	#NUM!	236.5	#NUM!	224	#NUM!	211.5	#NUM!	199	1.47075	186.5	1.07093	174	0.884082	161.5	0.747763	149	0.63851	136.5	0.546851	124	0.467784	111.5	0.398272	99	0.336304	86.5
	387.5	#NUM!	375	#NUM!	362.5	#NUM!	350	#NUM!	337.5	#NUM!	325	#NUM!	312.5	#NUM!	300	#NUM!	287.5	#NUM!	275	#NUM!	262.5	#NUM!	250	#NUM!	237.5	#NUM!	225	#NUM!	212.5	#NUM!	200	1.5708	187.5	1.08084	175	0.891123	162.5	0.753521	150	0.643501	137.5	0.551317	125	0.471862	112.5	0.402049	100	0.339837	87.5
	388.5	#NUM!	376	#NUM!	363.5	#NUM!	351	#NUM!	338.5	#NUM!	326	#NUM!	313.5	#NUM!	301	#NUM!	288.5	#NUM!	276	#NUM!	263.5	#NUM!	251	#NUM!	238.5	#NUM!	226	#NUM!	213.5	#NUM!	201	#NUM!	188.5	1.09093	176	0.898225	163.5	0.75931	151	0.648511	138.5	0.555795	126	0.475949	113.5	0.405831	101	0.343375	88.5
	389.5	#NUM!	377	#NUM!	364.5	#NUM!	352	#NUM!	339.5	#NUM!	327	#NUM!	314.5	#NUM!	302	#NUM!	289.5	#NUM!	277	#NUM!	264.5	#NUM!	252	#NUM!	239.5	#NUM!	227	#NUM!	214.5	#NUM!	202	#NUM!	189.5	1.10123	177	0.905391	164.5	0.765131	152	0.653539	139.5	0.560286	127	0.480044	114.5	0.40962	102	0.346917	89.5
	390.5	#NUM!	378	#NUM!	365.5	#NUM!	353	#NUM!	340.5	#NUM!	328	#NUM!	315.5	#NUM!	303	#NUM!	290.5	#NUM!	278	#NUM!	265.5	#NUM!	253	#NUM!	240.5	#NUM!	228	#NUM!	215.5	#NUM!	203	#NUM!	190.5	1.11174	178	0.912623	165.5	0.770985	153	0.658587	140.5	0.56479	128	0.484148	115.5	0.413415	103	0.350464	90.5
	391.5	#NUM!	379	#NUM!	366.5	#NUM!	354	#NUM!	341.5	#NUM!	329	#NUM!	316.5	#NUM!	304	#NUM!	291.5	#NUM!	279	#NUM!	266.5	#NUM!	254	#NUM!	241.5	#NUM!	229	#NUM!	216.5	#NUM!	204	#NUM!	191.5	1.12248	179	0.919924	166.5	0.776873	154	0.663655	141.5	0.569306	129	0.488261	116.5	0.417217	104	0.354015	91.5
	392.5	#NUM!	380	#NUM!	367.5	#NUM!	355	#NUM!	342.5	#NUM!	330	#NUM!	317.5	#NUM!	305	#NUM!	292.5	#NUM!	280	#NUM!	267.5	#NUM!	255	#NUM!	242.5	#NUM!	230	#NUM!	217.5	#NUM!	205	#NUM!	192.5	1.13346	180	0.927295	167.5	0.782794	155	0.668743	142.5	0.573835	130	0.492383	117.5	0.421024	105	0.357571	92.5
	393.5	#NUM!	381	#NUM!	368.5	#NUM!	356	#NUM!	343.5	#NUM!	331	#NUM!	318.5	#NUM!	306	#NUM!	293.5	#NUM!	281	#NUM!	268.5	#NUM!	256	#NUM!	243.5	#NUM!	231	#NUM!	218.5	#NUM!	206	#NUM!	193.5	1.14471	181	0.93474	168.5	0.788751	156	0.673851	143.5	0.578378	131	0.496514	118.5	0.424839	106	0.361132	93.5
	394.5	#NUM!	382	#NUM!	369.5	#NUM!	357	#NUM!	344.5	#NUM!	332	#NUM!	319.5	#NUM!	307	#NUM!	294.5	#NUM!	282	#NUM!	269.5	#NUM!	257	#NUM!	244.5	#NUM!	232	#NUM!	219.5	#NUM!	207	#NUM!	194.5	1.15624	182	0.94226	169.5	0.794744	157	0.678981	144.5	0.582935	132	0.500655	119.5	0.42866	107	0.364697	94.5
	395.5	#NUM!	383	#NUM!	370.5	#NUM!	358	#NUM!	345.5	#NUM!	333	#NUM!	320.5	#NUM!	308	#NUM!	295.5	#NUM!	283	#NUM!	270.5	#NUM!	258	#NUM!	245.5	#NUM!	233	#NUM!	220.5	#NUM!	208	#NUM!	195.5	1.16808	183	0.949859	170.5	0.800773	158	0.684131	145.5	0.587505	133	0.504805	120.5	0.432487	108	0.368268	95.5
	396.5	#NUM!	384	#NUM!	371.5	#NUM!	359	#NUM!	346.5	#NUM!	334	#NUM!	321.5	#NUM!	309	#NUM!	296.5	#NUM!	284	#NUM!	271.5	#NUM!	259	#NUM!	246.5	#NUM!	234	#NUM!	221.5	#NUM!	209	#NUM!	196.5	1.18026	184	0.957539	171.5	0.806841	159	0.689304	146.5	0.592089	134	0.508964	121.5	0.436322	109	0.371843	96.5
	397.5	#NUM!	385	#NUM!	372.5	#NUM!	360	#NUM!	347.5	#NUM!	335	#NUM!	322.5	#NUM!	310	#NUM!	297.5	#NUM!	285	#NUM!	272.5	#NUM!	260	#NUM!	247.5	#NUM!	235	#NUM!	222.5	#NUM!	210	#NUM!	197.5	1.19282	185	0.965304	172.5	0.812947	160	0.694498	147.5	0.596687	135	0.513133	122.5	0.440163	110	0.375424	97.5
	398.5	#NUM!	386	#NUM!	373.5	#NUM!	361	#NUM!	348.5	#NUM!	336	#NUM!	323.5	#NUM!	311	#NUM!	298.5	#NUM!	286	#NUM!	273.5	#NUM!	261	#NUM!	248.5	#NUM!	236	#NUM!	223.5	#NUM!	211	#NUM!	198.5	1.20578	186	0.973158	173.5	0.819092	161	0.699715	148.5	0.601299	136	0.517312	123.5	0.444011	111	0.379009	98.5
	399.5	#NUM!	387	#NUM!	374.5	#NUM!	362	#NUM!	349.5	#NUM!	337	#NUM!	324.5	#NUM!	312	#NUM!	299.5	#NUM!	287	#NUM!	274.5	#NUM!	262	#NUM!	249.5	#NUM!	237	#NUM!	224.5	#NUM!	212	#NUM!	199.5	1.2192	187	0.981103	174.5	0.825279	162	0.704956	149.5	0.605926	137	0.521501	124.5	0.447867	112	0.3826	99.5
	400.5	#NUM!	388	#NUM!	375.5	#NUM!	363	#NUM!	350.5	#NUM!	338	#NUM!	325.5	#NUM!	313	#NUM!	300.5	#NUM!	288	#NUM!	275.5	#NUM!	263	#NUM!	250.5	#NUM!	238	#NUM!	225.5	#NUM!	213	#NUM!	200.5	1.23313	188	0.989143	175.5	0.831507	163	0.710219	150.5	0.610568	138	0.5257	125.5	0.451729	113	0.386195	100.5
	401.5	#NUM!	389	#NUM!	376.5	#NUM!	364	#NUM!	351.5	#NUM!	339	#NUM!	326.5	#NUM!	314	#NUM!	301.5	#NUM!	289	#NUM!	276.5	#NUM!	264	#NUM!	251.5	#NUM!	239	#NUM!	226.5	#NUM!	214	#NUM!	201.5	1.24763	189	0.997283	176.5	0.837778	164	0.715507	151.5	0.615226	139	0.529909	126.5	0.455599	114	0.389796	101.5
	402.5	#NUM!	390	#NUM!	377.5	#NUM!	365	#NUM!	352.5	#NUM!	340	#NUM!	327.5	#NUM!	315	#NUM!	302.5	#NUM!	290	#NUM!	277.5	#NUM!	265	#NUM!	252.5	#NUM!	240	#NUM!	227.5	#NUM!	215	#NUM!	202.5	1.26279	190	1.00553	177.5	0.844092	165	0.720819	152.5	0.619898	140	0.534128	127.5	0.459476	115	0.393403	102.5
	403.5	#NUM!	391	#NUM!	378.5	#NUM!	366	#NUM!	353.5	#NUM!	341	#NUM!	328.5	#NUM!	316	#NUM!	303.5	#NUM!	291	#NUM!	278.5	#NUM!	266	#NUM!	253.5	#NUM!	241	#NUM!	228.5	#NUM!	216	#NUM!	203.5	1.27872	191	1.01388	178.5	0.850452	166	0.726156	153.5	0.624587	141	0.538358	128.5	0.46336	116	0.397014	103.5
	404.5	#NUM!	392	#NUM!	379.5	#NUM!	367	#NUM!	354.5	#NUM!	342	#NUM!	329.5	#NUM!	317	#NUM!	304.5	#NUM!	292	#NUM!	279.5	#NUM!	267	#NUM!	254.5	#NUM!	242	#NUM!	229.5	#NUM!	217	#NUM!	204.5	1.29553	192	1.02235	179.5	0.856859	167	0.731518	154.5	0.629291	142	0.542599	129.5	0.467252	117	0.400632	104.5
	405.5	#NUM!	393	#NUM!	380.5	#NUM!	368	#NUM!	355.5	#NUM!	343	#NUM!	330.5	#NUM!	318	#NUM!	305.5	#NUM!	293	#NUM!	280.5	#NUM!	268	#NUM!	255.5	#NUM!	243	#NUM!	230.5	#NUM!	218	#NUM!	205.5	1.31341	193	1.03093	180.5	0.863313	168	0.736906	155.5	0.634011	143	0.546851	130.5	0.471152	118	0.404254	105.5
	406.5	#NUM!	394	#NUM!	381.5	#NUM!	369	#NUM!	356.5	#NUM!	344	#NUM!	331.5	#NUM!	319	#NUM!	306.5	#NUM!	294	#NUM!	281.5	#NUM!	269	#NUM!	256.5	#NUM!	244	#NUM!	231.5	#NUM!	219	#NUM!	206.5	1.3326	194	1.03964	181.5	0.869816	169	0.742321	156.5	0.638748	144	0.551114	131.5	0.475059	119	0.407883	106.5
	407.5	#NUM!	395	#NUM!	382.5	#NUM!	370	#NUM!	357.5	#NUM!	345	#NUM!	332.5	#NUM!	320	#NUM!	307.5	#NUM!	295	#NUM!	282.5	#NUM!	270	#NUM!	257.5	#NUM!	245	#NUM!	232.5	#NUM!	220	#NUM!	207.5	1.35344	195	1.04848	182.5	0.87637	170	0.747763	157.5	0.643501	145	0.555388	132.5	0.478975	120	0.411517	107.5
	408.5	#NUM!	396	#NUM!	383.5	#NUM!	371	#NUM!	358.5	#NUM!	346	#NUM!	333.5	#NUM!	321	#NUM!	308.5	#NUM!	296	#NUM!	283.5	#NUM!	271	#NUM!	258.5	#NUM!	246	#NUM!	233.5	#NUM!	221	#NUM!	208.5	1.37646	196	1.05746	183.5	0.882976	171	0.753232	158.5	0.648272	146	0.559673	133.5	0.482898	121	0.415157	108.5
	409.5	#NUM!	397	#NUM!	384.5	#NUM!	372	#NUM!	359.5	#NUM!	347	#NUM!	334.5	#NUM!	322	#NUM!	309.5	#NUM!	297	#NUM!	284.5	#NUM!	272	#NUM!	259.5	#NUM!	247	#NUM!	234.5	#NUM!	222	#NUM!	209.5	1.40256	197	1.06658	184.5	0.889635	172	0.75873	159.5	0.653059	147	0.56397	134.5	0.486829	122	0.418802	109.5
	410.5	#NUM!	398	#NUM!	385.5	#NUM!	373	#NUM!	360.5	#NUM!	348	#NUM!	335.5	#NUM!	323	#NUM!	310.5	#NUM!	298	#NUM!	285.5	#NUM!	273	#NUM!	260.5	#NUM!	248	#NUM!	235.5	#NUM!	223	#NUM!	210.5	1.43349	198	1.07586	185.5	0.89635	173	0.764256	160.5	0.657865	148	0.568278	135.5	0.490769	123	0.422454	110.5
	411.5	#NUM!	399	#NUM!	386.5	#NUM!	374	#NUM!	361.5	#NUM!	349	#NUM!	336.5	#NUM!	324	#NUM!	311.5	#NUM!	299	#NUM!	286.5	#NUM!	274	#NUM!	261.5	#NUM!	249	#NUM!	236.5	#NUM!	224	#NUM!	211.5	1.47374	199	1.0853	186.5	0.903121	174	0.769812	161.5	0.662688	149	0.572599	136.5	0.494717	124	0.426112	111.5
	412.5	#NUM!	400	#NUM!	387.5	#NUM!	375	#NUM!	362.5	#NUM!	350	#NUM!	337.5	#NUM!	325	#NUM!	312.5	#NUM!	300	#NUM!	287.5	#NUM!	275	#NUM!	262.5	#NUM!	250	#NUM!	237.5	#NUM!	225	#NUM!	212.5	1.5708	200	1.09491	187.5	0.909951	175	0.775397	162.5	0.667529	150	0.576931	137.5	0.498673	125	0.429775	112.5
	413.5	#NUM!	401	#NUM!	388.5	#NUM!	376	#NUM!	363.5	#NUM!	351	#NUM!	338.5	#NUM!	326	#NUM!	313.5	#NUM!	301	#NUM!	288.5	#NUM!	276	#NUM!	263.5	#NUM!	251	#NUM!	238.5	#NUM!	226	#NUM!	213.5	#NUM!	201	1.10471	188.5	0.916842	176	0.781014	163.5	0.672389	151	0.581276	138.5	0.502638	126	0.433445	113.5
	414.5	#NUM!	402	#NUM!	389.5	#NUM!	377	#NUM!	364.5	#NUM!	352	#NUM!	339.5	#NUM!	327	#NUM!	314.5	#NUM!	302	#NUM!	289.5	#NUM!	277	#NUM!	264.5	#NUM!	252	#NUM!	239.5	#NUM!	227	#NUM!	214.5	#NUM!	202	1.1147	189.5	0.923795	177	0.786662	164.5	0.677268	152	0.585633	139.5	0.506612	127	0.437121	114.5
	415.5	#NUM!	403	#NUM!	390.5	#NUM!	378	#NUM!	365.5	#NUM!	353	#NUM!	340.5	#NUM!	328	#NUM!	315.5	#NUM!	303	#NUM!	290.5	#NUM!	278	#NUM!	265.5	#NUM!	253	#NUM!	240.5	#NUM!	228	#NUM!	215.5	#NUM!	203	1.12489	190.5	0.930812	178	0.792342	165.5	0.682167	153	0.590003	140.5	0.510594	128	0.440804	115.5
	416.5	#NUM!	404	#NUM!	391.5	#NUM!	379	#NUM!	366.5	#NUM!	354	#NUM!	341.5	#NUM!	329	#NUM!	316.5	#NUM!	304	#NUM!	291.5	#NUM!	279	#NUM!	266.5	#NUM!	254	#NUM!	241.5	#NUM!	229	#NUM!	216.5	#NUM!	204	1.13531	191.5	0.937897	179	0.798056	166.5	0.687084	154	0.594386	141.5	0.514585	129	0.444493	116.5
	417.5	#NUM!	405	#NUM!	392.5	#NUM!	380	#NUM!	367.5	#NUM!	355	#NUM!	342.5	#NUM!	330	#NUM!	317.5	#NUM!	305	#NUM!	292.5	#NUM!	280	#NUM!	267.5	#NUM!	255	#NUM!	242.5	#NUM!	230	#NUM!	217.5	#NUM!	205	1.14597	192.5	0.94505	180	0.803802	167.5	0.692022	155	0.598781	142.5	0.518586	130	0.448188	117.5
	418.5	#NUM!	406	#NUM!	393.5	#NUM!	381	#NUM!	368.5	#NUM!	356	#NUM!	343.5	#NUM!	331	#NUM!	318.5	#NUM!	306	#NUM!	293.5	#NUM!	281	#NUM!	268.5	#NUM!	256	#NUM!	243.5	#NUM!	231	#NUM!	218.5	#NUM!	206	1.15689	193.5	0.952275	181	0.809584	168.5	0.69698	156	0.60319	143.5	0.522595	131	0.45189	118.5
	419.5	#NUM!	407	#NUM!	394.5	#NUM!	382	#NUM!	369.5	#NUM!	357	#NUM!	344.5	#NUM!	332	#NUM!	319.5	#NUM!	307	#NUM!	294.5	#NUM!	282	#NUM!	269.5	#NUM!	257	#NUM!	244.5	#NUM!	232	#NUM!	219.5	#NUM!	207	1.16808	194.5	0.959574	182	0.8154	169.5	0.701958	157	0.607613	144.5	0.526614	132	0.455599	119.5
	420.5	#NUM!	408	#NUM!	395.5	#NUM!	383	#NUM!	370.5	#NUM!	358	#NUM!	345.5	#NUM!	333	#NUM!	320.5	#NUM!	308	#NUM!	295.5	#NUM!	283	#NUM!	270.5	#NUM!	258	#NUM!	245.5	#NUM!	233	#NUM!	220.5	#NUM!	208	1.17958	195.5	0.96695	183	0.821253	170.5	0.706958	158	0.612049	145.5	0.530642	133	0.459314	120.5
	421.5	#NUM!	409	#NUM!	396.5	#NUM!	384	#NUM!	371.5	#NUM!	359	#NUM!	346.5	#NUM!	334	#NUM!	321.5	#NUM!	309	#NUM!	296.5	#NUM!	284	#NUM!	271.5	#NUM!	259	#NUM!	246.5	#NUM!	234	#NUM!	221.5	#NUM!	209	1.1914	196.5	0.974406	184	0.827143	171.5	0.711979	159	0.616499	146.5	0.534679	134	0.463036	121.5
	422.5	#NUM!	410	#NUM!	397.5	#NUM!	385	#NUM!	372.5	#NUM!	360	#NUM!	347.5	#NUM!	335	#NUM!	322.5	#NUM!	310	#NUM!	297.5	#NUM!	285	#NUM!	272.5	#NUM!	260	#NUM!	247.5	#NUM!	235	#NUM!	222.5	#NUM!	210	1.20359	197.5	0.981945	185	0.83307	172.5	0.717022	160	0.620962	147.5	0.538727	135	0.466765	122.5
	423.5	#NUM!	411	#NUM!	398.5	#NUM!	386	#NUM!	373.5	#NUM!	361	#NUM!	348.5	#NUM!	336	#NUM!	323.5	#NUM!	311	#NUM!	298.5	#NUM!	286	#NUM!	273.5	#NUM!	261	#NUM!	248.5	#NUM!	236	#NUM!	223.5	#NUM!	211	1.21617	198.5	0.989569	186	0.839037	173.5	0.722087	161	0.625441	148.5	0.542784	136	0.470501	123.5
	424.5	#NUM!	412	#NUM!	399.5	#NUM!	387	#NUM!	374.5	#NUM!	362	#NUM!	349.5	#NUM!	337	#NUM!	324.5	#NUM!	312	#NUM!	299.5	#NUM!	287	#NUM!	274.5	#NUM!	262	#NUM!	249.5	#NUM!	237	#NUM!	224.5	#NUM!	212	1.2292	199.5	0.997283	187	0.845044	174.5	0.727175	162	0.629933	149.5	0.546851	137	0.474245	124.5
	425.5	#NUM!	413	#NUM!	400.5	#NUM!	388	#NUM!	375.5	#NUM!	363	#NUM!	350.5	#NUM!	338	#NUM!	325.5	#NUM!	313	#NUM!	300.5	#NUM!	288	#NUM!	275.5	#NUM!	263	#NUM!	250.5	#NUM!	238	#NUM!	225.5	#NUM!	213	1.24273	200.5	1.00509	188	0.851091	175.5	0.732286	163	0.634441	150.5	0.550928	138	0.477995	125.5
	426.5	#NUM!	414	#NUM!	401.5	#NUM!	389	#NUM!	376.5	#NUM!	364	#NUM!	351.5	#NUM!	339	#NUM!	326.5	#NUM!	314	#NUM!	301.5	#NUM!	289	#NUM!	276.5	#NUM!	264	#NUM!	251.5	#NUM!	239	#NUM!	226.5	#NUM!	214	1.25681	201.5	1.013	189	0.85718	176.5	0.737421	164	0.638963	151.5	0.555016	139	0.481753	126.5
	427.5	#NUM!	415	#NUM!	402.5	#NUM!	390	#NUM!	377.5	#NUM!	365	#NUM!	352.5	#NUM!	340	#NUM!	327.5	#NUM!	315	#NUM!	302.5	#NUM!	290	#NUM!	277.5	#NUM!	265	#NUM!	252.5	#NUM!	240	#NUM!	227.5	#NUM!	215	1.27154	202.5	1.021	190	0.863313	177.5	0.742579	165	0.643501	152.5	0.559113	140	0.485518	127.5
	428.5	#NUM!	416	#NUM!	403.5	#NUM!	391	#NUM!	378.5	#NUM!	366	#NUM!	353.5	#NUM!	341	#NUM!	328.5	#NUM!	316	#NUM!	303.5	#NUM!	291	#NUM!	278.5	#NUM!	266	#NUM!	253.5	#NUM!	241	#NUM!	228.5	#NUM!	216	1.287	203.5	1.02911	191	0.86949	178.5	0.747763	166	0.648054	153.5	0.563222	141	0.489291	128.5
	429.5	#NUM!	417	#NUM!	404.5	#NUM!	392	#NUM!	379.5	#NUM!	367	#NUM!	354.5	#NUM!	342	#NUM!	329.5	#NUM!	317	#NUM!	304.5	#NUM!	292	#NUM!	279.5	#NUM!	267	#NUM!	254.5	#NUM!	242	#NUM!	229.5	#NUM!	217	1.30333	204.5	1.03734	192	0.875712	179.5	0.752971	167	0.652623	154.5	0.567341	142	0.493071	129.5
	430.5	#NUM!	418	#NUM!	405.5	#NUM!	393	#NUM!	380.5	#NUM!	368	#NUM!	355.5	#NUM!	343	#NUM!	330.5	#NUM!	318	#NUM!	305.5	#NUM!	293	#NUM!	280.5	#NUM!	268	#NUM!	255.5	#NUM!	243	#NUM!	230.5	#NUM!	218	1.3207	205.5	1.04568	193	0.881982	180.5	0.758205	168	0.657208	155.5	0.571471	143	0.496859	130.5
	431.5	#NUM!	419	#NUM!	406.5	#NUM!	394	#NUM!	381.5	#NUM!	369	#NUM!	356.5	#NUM!	344	#NUM!	331.5	#NUM!	319	#NUM!	306.5	#NUM!	294	#NUM!	281.5	#NUM!	269	#NUM!	256.5	#NUM!	244	#NUM!	231.5	#NUM!	219	1.33934	206.5	1.05414	194	0.888299	181.5	0.763465	169	0.66181	156.5	0.575611	144	0.500655	131.5
	432.5	#NUM!	420	#NUM!	407.5	#NUM!	395	#NUM!	382.5	#NUM!	370	#NUM!	357.5	#NUM!	345	#NUM!	332.5	#NUM!	320	#NUM!	307.5	#NUM!	295	#NUM!	282.5	#NUM!	270	#NUM!	257.5	#NUM!	245	#NUM!	232.5	#NUM!	220	1.35959	207.5	1.06272	195	0.894666	182.5	0.768751	170	0.666427	157.5	0.579763	145	0.504458	132.5
	433.5	#NUM!	421	#NUM!	408.5	#NUM!	396	#NUM!	383.5	#NUM!	371	#NUM!	358.5	#NUM!	346	#NUM!	333.5	#NUM!	321	#NUM!	308.5	#NUM!	296	#NUM!	283.5	#NUM!	271	#NUM!	258.5	#NUM!	246	#NUM!	233.5	#NUM!	221	1.38195	208.5	1.07145	196	0.901084	183.5	0.774065	171	0.671062	158.5	0.583927	146	0.50827	133.5
	434.5	#NUM!	422	#NUM!	409.5	#NUM!	397	#NUM!	384.5	#NUM!	372	#NUM!	359.5	#NUM!	347	#NUM!	334.5	#NUM!	322	#NUM!	309.5	#NUM!	297	#NUM!	284.5	#NUM!	272	#NUM!	259.5	#NUM!	247	#NUM!	234.5	#NUM!	222	1.40732	209.5	1.08031	197	0.907554	184.5	0.779406	172	0.675714	159.5	0.588102	147	0.51209	134.5
	435.5	#NUM!	423	#NUM!	410.5	#NUM!	398	#NUM!	385.5	#NUM!	373	#NUM!	360.5	#NUM!	348	#NUM!	335.5	#NUM!	323	#NUM!	310.5	#NUM!	298	#NUM!	285.5	#NUM!	273	#NUM!	260.5	#NUM!	248	#NUM!	235.5	#NUM!	223	1.43736	210.5	1.08933	198	0.914078	185.5	0.784776	173	0.680383	160.5	0.592288	148	0.515918	135.5
	436.5	#NUM!	424	#NUM!	411.5	#NUM!	399	#NUM!	386.5	#NUM!	374	#NUM!	361.5	#NUM!	349	#NUM!	336.5	#NUM!	324	#NUM!	311.5	#NUM!	299	#NUM!	286.5	#NUM!	274	#NUM!	261.5	#NUM!	249	#NUM!	236.5	#NUM!	224	1.47648	211.5	1.0985	199	0.920658	186.5	0.790175	174	0.68507	161.5	0.596486	149	0.519754	136.5
	437.5	#NUM!	425	#NUM!	412.5	#NUM!	400	#NUM!	387.5	#NUM!	375	#NUM!	362.5	#NUM!	350	#NUM!	337.5	#NUM!	325	#NUM!	312.5	#NUM!	300	#NUM!	287.5	#NUM!	275	#NUM!	262.5	#NUM!	250	#NUM!	237.5	#NUM!	225	1.5708	212.5	1.10784	200	0.927295	187.5	0.795603	175	0.689775	162.5	0.600697	150	0.523599	137.5
	438.5	#NUM!	426	#NUM!	413.5	#NUM!	401	#NUM!	388.5	#NUM!	376	#NUM!	363.5	#NUM!	351	#NUM!	338.5	#NUM!	326	#NUM!	313.5	#NUM!	301	#NUM!	288.5	#NUM!	276	#NUM!	263.5	#NUM!	251	#NUM!	238.5	#NUM!	226	#NUM!	213.5	1.11736	201	0.933992	188.5	0.801061	176	0.694498	163.5	0.604919	151	0.527452	138.5
	439.5	#NUM!	427	#NUM!	414.5	#NUM!	402	#NUM!	389.5	#NUM!	377	#NUM!	364.5	#NUM!	352	#NUM!	339.5	#NUM!	327	#NUM!	314.5	#NUM!	302	#NUM!	289.5	#NUM!	277	#NUM!	264.5	#NUM!	252	#NUM!	239.5	#NUM!	227	#NUM!	214.5	1.12707	202	0.94075	189.5	0.806551	177	0.69924	164.5	0.609154	152	0.531314	139.5
	440.5	#NUM!	428	#NUM!	415.5	#NUM!	403	#NUM!	390.5	#NUM!	378	#NUM!	365.5	#NUM!	353	#NUM!	340.5	#NUM!	328	#NUM!	315.5	#NUM!	303	#NUM!	290.5	#NUM!	278	#NUM!	265.5	#NUM!	253	#NUM!	240.5	#NUM!	228	#NUM!	215.5	1.13698	203	0.947571	190.5	0.812072	178	0.704001	165.5	0.613402	153	0.535185	140.5
	441.5	#NUM!	429	#NUM!	416.5	#NUM!	404	#NUM!	391.5	#NUM!	379	#NUM!	366.5	#NUM!	354	#NUM!	341.5	#NUM!	329	#NUM!	316.5	#NUM!	304	#NUM!	291.5	#NUM!	279	#NUM!	266.5	#NUM!	254	#NUM!	241.5	#NUM!	229	#NUM!	216.5	1.14711	204	0.954457	191.5	0.817625	179	0.708781	166.5	0.617662	154	0.539064	141.5
	442.5	#NUM!	430	#NUM!	417.5	#NUM!	405	#NUM!	392.5	#NUM!	380	#NUM!	367.5	#NUM!	355	#NUM!	342.5	#NUM!	330	#NUM!	317.5	#NUM!	305	#NUM!	292.5	#NUM!	280	#NUM!	267.5	#NUM!	255	#NUM!	242.5	#NUM!	230	#NUM!	217.5	1.15747	205	0.961411	192.5	0.823212	180	0.713581	167.5	0.621935	155	0.542953	142.5
	443.5	#NUM!	431	#NUM!	418.5	#NUM!	406	#NUM!	393.5	#NUM!	381	#NUM!	368.5	#NUM!	356	#NUM!	343.5	#NUM!	331	#NUM!	318.5	#NUM!	306	#NUM!	293.5	#NUM!	281	#NUM!	268.5	#NUM!	256	#NUM!	243.5	#NUM!	231	#NUM!	218.5	1.16808	206	0.968435	193.5	0.828832	181	0.718401	168.5	0.626221	156	0.546851	143.5
	444.5	#NUM!	432	#NUM!	419.5	#NUM!	407	#NUM!	394.5	#NUM!	382	#NUM!	369.5	#NUM!	357	#NUM!	344.5	#NUM!	332	#NUM!	319.5	#NUM!	307	#NUM!	294.5	#NUM!	282	#NUM!	269.5	#NUM!	257	#NUM!	244.5	#NUM!	232	#NUM!	219.5	1.17896	207	0.975531	194.5	0.834487	182	0.723242	169.5	0.63052	157	0.550758	144.5
	445.5	#NUM!	433	#NUM!	420.5	#NUM!	408	#NUM!	395.5	#NUM!	383	#NUM!	370.5	#NUM!	358	#NUM!	345.5	#NUM!	333	#NUM!	320.5	#NUM!	308	#NUM!	295.5	#NUM!	283	#NUM!	270.5	#NUM!	258	#NUM!	245.5	#NUM!	233	#NUM!	220.5	1.19014	208	0.982703	195.5	0.840178	183	0.728103	170.5	0.634834	158	0.554675	145.5
	446.5	#NUM!	434	#NUM!	421.5	#NUM!	409	#NUM!	396.5	#NUM!	384	#NUM!	371.5	#NUM!	359	#NUM!	346.5	#NUM!	334	#NUM!	321.5	#NUM!	309	#NUM!	296.5	#NUM!	284	#NUM!	271.5	#NUM!	259	#NUM!	246.5	#NUM!	234	#NUM!	221.5	1.20164	209	0.989953	196.5	0.845905	184	0.732985	171.5	0.63916	159	0.558601	146.5
	447.5	#NUM!	435	#NUM!	422.5	#NUM!	410	#NUM!	397.5	#NUM!	385	#NUM!	372.5	#NUM!	360	#NUM!	347.5	#NUM!	335	#NUM!	322.5	#NUM!	310	#NUM!	297.5	#NUM!	285	#NUM!	272.5	#NUM!	260	#NUM!	247.5	#NUM!	235	#NUM!	222.5	1.21349	210	0.997283	197.5	0.851669	185	0.737889	172.5	0.643501	160	0.562536	147.5
	448.5	#NUM!	436	#NUM!	423.5	#NUM!	411	#NUM!	398.5	#NUM!	386	#NUM!	373.5	#NUM!	361	#NUM!	348.5	#NUM!	336	#NUM!	323.5	#NUM!	311	#NUM!	298.5	#NUM!	286	#NUM!	273.5	#NUM!	261	#NUM!	248.5	#NUM!	236	#NUM!	223.5	1.22573	211	1.0047	198.5	0.857472	186	0.742814	173.5	0.647856	161	0.566482	148.5
	449.5	#NUM!	437	#NUM!	424.5	#NUM!	412	#NUM!	399.5	#NUM!	387	#NUM!	374.5	#NUM!	362	#NUM!	349.5	#NUM!	337	#NUM!	324.5	#NUM!	312	#NUM!	299.5	#NUM!	287	#NUM!	274.5	#NUM!	262	#NUM!	249.5	#NUM!	237	#NUM!	224.5	1.2384	212	1.0122	199.5	0.863313	187	0.747763	174.5	0.652225	162	0.570437	149.5
	450.5	#NUM!	438	#NUM!	425.5	#NUM!	413	#NUM!	400.5	#NUM!	388	#NUM!	375.5	#NUM!	363	#NUM!	350.5	#NUM!	338	#NUM!	325.5	#NUM!	313	#NUM!	300.5	#NUM!	288	#NUM!	275.5	#NUM!	263	#NUM!	250.5	#NUM!	238	#NUM!	225.5	1.25155	213	1.01979	200.5	0.869195	188	0.752734	175.5	0.656609	163	0.574403	150.5
	451.5	#NUM!	439	#NUM!	426.5	#NUM!	414	#NUM!	401.5	#NUM!	389	#NUM!	376.5	#NUM!	364	#NUM!	351.5	#NUM!	339	#NUM!	326.5	#NUM!	314	#NUM!	301.5	#NUM!	289	#NUM!	276.5	#NUM!	264	#NUM!	251.5	#NUM!	239	#NUM!	226.5	1.26525	214	1.02748	201.5	0.875118	189	0.757728	176.5	0.661008	164	0.578378	151.5
	452.5	#NUM!	440	#NUM!	427.5	#NUM!	415	#NUM!	402.5	#NUM!	390	#NUM!	377.5	#NUM!	365	#NUM!	352.5	#NUM!	340	#NUM!	327.5	#NUM!	315	#NUM!	302.5	#NUM!	290	#NUM!	277.5	#NUM!	265	#NUM!	252.5	#NUM!	240	#NUM!	227.5	1.27958	215	1.03527	202.5	0.881083	190	0.762746	177.5	0.665422	165	0.582364	152.5
	453.5	#NUM!	441	#NUM!	428.5	#NUM!	416	#NUM!	403.5	#NUM!	391	#NUM!	378.5	#NUM!	366	#NUM!	353.5	#NUM!	341	#NUM!	328.5	#NUM!	316	#NUM!	303.5	#NUM!	291	#NUM!	278.5	#NUM!	266	#NUM!	253.5	#NUM!	241	#NUM!	228.5	1.29462	216	1.04316	203.5	0.887092	191	0.767788	178.5	0.669851	166	0.586361	153.5
	454.5	#NUM!	442	#NUM!	429.5	#NUM!	417	#NUM!	404.5	#NUM!	392	#NUM!	379.5	#NUM!	367	#NUM!	354.5	#NUM!	342	#NUM!	329.5	#NUM!	317	#NUM!	304.5	#NUM!	292	#NUM!	279.5	#NUM!	267	#NUM!	254.5	#NUM!	242	#NUM!	229.5	1.31051	217	1.05116	204.5	0.893145	192	0.772855	179.5	0.674296	167	0.590368	154.5
	455.5	#NUM!	443	#NUM!	430.5	#NUM!	418	#NUM!	405.5	#NUM!	393	#NUM!	380.5	#NUM!	368	#NUM!	355.5	#NUM!	343	#NUM!	330.5	#NUM!	318	#NUM!	305.5	#NUM!	293	#NUM!	280.5	#NUM!	268	#NUM!	255.5	#NUM!	243	#NUM!	230.5	1.32741	218	1.05927	205.5	0.899245	193	0.777947	180.5	0.678757	168	0.594386	155.5
	456.5	#NUM!	444	#NUM!	431.5	#NUM!	419	#NUM!	406.5	#NUM!	394	#NUM!	381.5	#NUM!	369	#NUM!	356.5	#NUM!	344	#NUM!	331.5	#NUM!	319	#NUM!	306.5	#NUM!	294	#NUM!	281.5	#NUM!	269	#NUM!	256.5	#NUM!	244	#NUM!	231.5	1.34554	219	1.06751	206.5	0.905391	194	0.783064	181.5	0.683234	169	0.598415	156.5
	457.5	#NUM!	445	#NUM!	432.5	#NUM!	420	#NUM!	407.5	#NUM!	395	#NUM!	382.5	#NUM!	370	#NUM!	357.5	#NUM!	345	#NUM!	332.5	#NUM!	320	#NUM!	307.5	#NUM!	295	#NUM!	282.5	#NUM!	270	#NUM!	257.5	#NUM!	245	#NUM!	232.5	1.36524	220	1.07586	207.5	0.911586	195	0.788208	182.5	0.687727	170	0.602455	157.5
	458.5	#NUM!	446	#NUM!	433.5	#NUM!	421	#NUM!	408.5	#NUM!	396	#NUM!	383.5	#NUM!	371	#NUM!	358.5	#NUM!	346	#NUM!	333.5	#NUM!	321	#NUM!	308.5	#NUM!	296	#NUM!	283.5	#NUM!	271	#NUM!	258.5	#NUM!	246	#NUM!	233.5	1.38701	221	1.08435	208.5	0.917831	196	0.793379	183.5	0.692237	171	0.606506	158.5
	459.5	#NUM!	447	#NUM!	434.5	#NUM!	422	#NUM!	409.5	#NUM!	397	#NUM!	384.5	#NUM!	372	#NUM!	359.5	#NUM!	347	#NUM!	334.5	#NUM!	322	#NUM!	309.5	#NUM!	297	#NUM!	284.5	#NUM!	272	#NUM!	259.5	#NUM!	247	#NUM!	234.5	1.41168	222	1.09298	209.5	0.924127	197	0.798577	184.5	0.696764	172	0.610568	159.5
	460.5	#NUM!	448	#NUM!	435.5	#NUM!	423	#NUM!	410.5	#NUM!	398	#NUM!	385.5	#NUM!	373	#NUM!	360.5	#NUM!	348	#NUM!	335.5	#NUM!	323	#NUM!	310.5	#NUM!	298	#NUM!	285.5	#NUM!	273	#NUM!	260.5	#NUM!	248	#NUM!	235.5	1.44093	223	1.10175	210.5	0.930477	198	0.803802	185.5	0.701308	173	0.614643	160.5
	461.5	#NUM!	449	#NUM!	436.5	#NUM!	424	#NUM!	411.5	#NUM!	399	#NUM!	386.5	#NUM!	374	#NUM!	361.5	#NUM!	349	#NUM!	336.5	#NUM!	324	#NUM!	311.5	#NUM!	299	#NUM!	286.5	#NUM!	274	#NUM!	261.5	#NUM!	249	#NUM!	236.5	1.479	224	1.11068	211.5	0.93688	199	0.809057	186.5	0.705869	174	0.618729	161.5
	462.5	#NUM!	450	#NUM!	437.5	#NUM!	425	#NUM!	412.5	#NUM!	400	#NUM!	387.5	#NUM!	375	#NUM!	362.5	#NUM!	350	#NUM!	337.5	#NUM!	325	#NUM!	312.5	#NUM!	300	#NUM!	287.5	#NUM!	275	#NUM!	262.5	#NUM!	250	#NUM!	237.5	1.5708	225	1.11977	212.5	0.943341	200	0.81434	187.5	0.710449	175	0.622827	162.5
	463.5	#NUM!	451	#NUM!	438.5	#NUM!	426	#NUM!	413.5	#NUM!	401	#NUM!	388.5	#NUM!	376	#NUM!	363.5	#NUM!	351	#NUM!	338.5	#NUM!	326	#NUM!	313.5	#NUM!	301	#NUM!	288.5	#NUM!	276	#NUM!	263.5	#NUM!	251	#NUM!	238.5	#NUM!	226	1.12903	213.5	0.949859	201	0.819653	188.5	0.715046	176	0.626937	163.5
	464.5	#NUM!	452	#NUM!	439.5	#NUM!	427	#NUM!	414.5	#NUM!	402	#NUM!	389.5	#NUM!	377	#NUM!	364.5	#NUM!	352	#NUM!	339.5	#NUM!	327	#NUM!	314.5	#NUM!	302	#NUM!	289.5	#NUM!	277	#NUM!	264.5	#NUM!	252	#NUM!	239.5	#NUM!	227	1.13849	214.5	0.956437	202	0.824997	189.5	0.719662	177	0.631059	164.5
	465.5	#NUM!	453	#NUM!	440.5	#NUM!	428	#NUM!	415.5	#NUM!	403	#NUM!	390.5	#NUM!	378	#NUM!	365.5	#NUM!	353	#NUM!	340.5	#NUM!	328	#NUM!	315.5	#NUM!	303	#NUM!	290.5	#NUM!	278	#NUM!	265.5	#NUM!	253	#NUM!	240.5	#NUM!	228	1.14813	215.5	0.963077	203	0.830371	190.5	0.724296	178	0.635194	165.5
	466.5	#NUM!	454	#NUM!	441.5	#NUM!	429	#NUM!	416.5	#NUM!	404	#NUM!	391.5	#NUM!	379	#NUM!	366.5	#NUM!	354	#NUM!	341.5	#NUM!	329	#NUM!	316.5	#NUM!	304	#NUM!	291.5	#NUM!	279	#NUM!	266.5	#NUM!	254	#NUM!	241.5	#NUM!	229	1.15799	216.5	0.969781	204	0.835778	191.5	0.72895	179	0.639341	166.5
	467.5	#NUM!	455	#NUM!	442.5	#NUM!	430	#NUM!	417.5	#NUM!	405	#NUM!	392.5	#NUM!	380	#NUM!	367.5	#NUM!	355	#NUM!	342.5	#NUM!	330	#NUM!	317.5	#NUM!	305	#NUM!	292.5	#NUM!	280	#NUM!	267.5	#NUM!	255	#NUM!	242.5	#NUM!	230	1.16808	217.5	0.976551	205	0.841217	192.5	0.733623	180	0.643501	167.5
	468.5	#NUM!	456	#NUM!	443.5	#NUM!	431	#NUM!	418.5	#NUM!	406	#NUM!	393.5	#NUM!	381	#NUM!	368.5	#NUM!	356	#NUM!	343.5	#NUM!	331	#NUM!	318.5	#NUM!	306	#NUM!	293.5	#NUM!	281	#NUM!	268.5	#NUM!	256	#NUM!	243.5	#NUM!	231	1.17841	218.5	0.98339	206	0.846689	193.5	0.738316	181	0.647674	168.5
	469.5	#NUM!	457	#NUM!	444.5	#NUM!	432	#NUM!	419.5	#NUM!	407	#NUM!	394.5	#NUM!	382	#NUM!	369.5	#NUM!	357	#NUM!	344.5	#NUM!	332	#NUM!	319.5	#NUM!	307	#NUM!	294.5	#NUM!	282	#NUM!	269.5	#NUM!	257	#NUM!	244.5	#NUM!	232	1.18901	219.5	0.9903	207	0.852195	194.5	0.743029	182	0.651861	169.5
	470.5	#NUM!	458	#NUM!	445.5	#NUM!	433	#NUM!	420.5	#NUM!	408	#NUM!	395.5	#NUM!	383	#NUM!	370.5	#NUM!	358	#NUM!	345.5	#NUM!	333	#NUM!	320.5	#NUM!	308	#NUM!	295.5	#NUM!	283	#NUM!	270.5	#NUM!	258	#NUM!	245.5	#NUM!	233	1.19989	220.5	0.997283	208	0.857736	195.5	0.747763	183	0.656061	170.5
	471.5	#NUM!	459	#NUM!	446.5	#NUM!	434	#NUM!	421.5	#NUM!	409	#NUM!	396.5	#NUM!	384	#NUM!	371.5	#NUM!	359	#NUM!	346.5	#NUM!	334	#NUM!	321.5	#NUM!	309	#NUM!	296.5	#NUM!	284	#NUM!	271.5	#NUM!	259	#NUM!	246.5	#NUM!	234	1.21109	221.5	1.00434	209	0.863313	196.5	0.752517	184	0.660274	171.5
	472.5	#NUM!	460	#NUM!	447.5	#NUM!	435	#NUM!	422.5	#NUM!	410	#NUM!	397.5	#NUM!	385	#NUM!	372.5	#NUM!	360	#NUM!	347.5	#NUM!	335	#NUM!	322.5	#NUM!	310	#NUM!	297.5	#NUM!	285	#NUM!	272.5	#NUM!	260	#NUM!	247.5	#NUM!	235	1.22263	222.5	1.01148	210	0.868927	197.5	0.757293	185	0.664501	172.5
	473.5	#NUM!	461	#NUM!	448.5	#NUM!	436	#NUM!	423.5	#NUM!	411	#NUM!	398.5	#NUM!	386	#NUM!	373.5	#NUM!	361	#NUM!	348.5	#NUM!	336	#NUM!	323.5	#NUM!	311	#NUM!	298.5	#NUM!	286	#NUM!	273.5	#NUM!	261	#NUM!	248.5	#NUM!	236	1.23455	223.5	1.0187	211	0.874578	198.5	0.76209	186	0.668743	173.5
	474.5	#NUM!	462	#NUM!	449.5	#NUM!	437	#NUM!	424.5	#NUM!	412	#NUM!	399.5	#NUM!	387	#NUM!	374.5	#NUM!	362	#NUM!	349.5	#NUM!	337	#NUM!	324.5	#NUM!	312	#NUM!	299.5	#NUM!	287	#NUM!	274.5	#NUM!	262	#NUM!	249.5	#NUM!	237	1.24689	224.5	1.02601	212	0.880267	199.5	0.766909	187	0.672998	174.5
	475.5	#NUM!	463	#NUM!	450.5	#NUM!	438	#NUM!	425.5	#NUM!	413	#NUM!	400.5	#NUM!	388	#NUM!	375.5	#NUM!	363	#NUM!	350.5	#NUM!	338	#NUM!	325.5	#NUM!	313	#NUM!	300.5	#NUM!	288	#NUM!	275.5	#NUM!	263	#NUM!	250.5	#NUM!	238	1.2597	225.5	1.03341	213	0.885996	200.5	0.771751	188	0.677268	175.5
	476.5	#NUM!	464	#NUM!	451.5	#NUM!	439	#NUM!	426.5	#NUM!	414	#NUM!	401.5	#NUM!	389	#NUM!	376.5	#NUM!	364	#NUM!	351.5	#NUM!	339	#NUM!	326.5	#NUM!	314	#NUM!	301.5	#NUM!	289	#NUM!	276.5	#NUM!	264	#NUM!	251.5	#NUM!	239	1.27305	226.5	1.0409	214	0.891766	201.5	0.776616	189	0.681553	176.5
	477.5	#NUM!	465	#NUM!	452.5	#NUM!	440	#NUM!	427.5	#NUM!	415	#NUM!	402.5	#NUM!	390	#NUM!	377.5	#NUM!	365	#NUM!	352.5	#NUM!	340	#NUM!	327.5	#NUM!	315	#NUM!	302.5	#NUM!	290	#NUM!	277.5	#NUM!	265	#NUM!	252.5	#NUM!	240	1.287	227.5	1.04848	215	0.897577	202.5	0.781504	190	0.685853	177.5
	478.5	#NUM!	466	#NUM!	453.5	#NUM!	441	#NUM!	428.5	#NUM!	416	#NUM!	403.5	#NUM!	391	#NUM!	378.5	#NUM!	366	#NUM!	353.5	#NUM!	341	#NUM!	328.5	#NUM!	316	#NUM!	303.5	#NUM!	291	#NUM!	278.5	#NUM!	266	#NUM!	253.5	#NUM!	241	1.30166	228.5	1.05617	216	0.90343	203.5	0.786416	191	0.690168	178.5
	479.5	#NUM!	467	#NUM!	454.5	#NUM!	442	#NUM!	429.5	#NUM!	417	#NUM!	404.5	#NUM!	392	#NUM!	379.5	#NUM!	367	#NUM!	354.5	#NUM!	342	#NUM!	329.5	#NUM!	317	#NUM!	304.5	#NUM!	292	#NUM!	279.5	#NUM!	267	#NUM!	254.5	#NUM!	242	1.31713	229.5	1.06396	217	0.909328	204.5	0.791352	192	0.694498	179.5
	480.5	#NUM!	468	#NUM!	455.5	#NUM!	443	#NUM!	430.5	#NUM!	418	#NUM!	405.5	#NUM!	393	#NUM!	380.5	#NUM!	368	#NUM!	355.5	#NUM!	343	#NUM!	330.5	#NUM!	318	#NUM!	305.5	#NUM!	293	#NUM!	280.5	#NUM!	268	#NUM!	255.5	#NUM!	243	1.3336	230.5	1.07187	218	0.91527	205.5	0.796313	193	0.698844	180.5
	481.5	#NUM!	469	#NUM!	456.5	#NUM!	444	#NUM!	431.5	#NUM!	419	#NUM!	406.5	#NUM!	394	#NUM!	381.5	#NUM!	369	#NUM!	356.5	#NUM!	344	#NUM!	331.5	#NUM!	319	#NUM!	306.5	#NUM!	294	#NUM!	281.5	#NUM!	269	#NUM!	256.5	#NUM!	244	1.35127	231.5	1.07989	219	0.921259	206.5	0.8013	194	0.703206	181.5
	482.5	#NUM!	470	#NUM!	457.5	#NUM!	445	#NUM!	432.5	#NUM!	420	#NUM!	407.5	#NUM!	395	#NUM!	382.5	#NUM!	370	#NUM!	357.5	#NUM!	345	#NUM!	332.5	#NUM!	320	#NUM!	307.5	#NUM!	295	#NUM!	282.5	#NUM!	270	#NUM!	257.5	#NUM!	245	1.37046	232.5	1.08803	220	0.927295	207.5	0.806312	195	0.707584	182.5
	483.5	#NUM!	471	#NUM!	458.5	#NUM!	446	#NUM!	433.5	#NUM!	421	#NUM!	408.5	#NUM!	396	#NUM!	383.5	#NUM!	371	#NUM!	358.5	#NUM!	346	#NUM!	333.5	#NUM!	321	#NUM!	308.5	#NUM!	296	#NUM!	283.5	#NUM!	271	#NUM!	258.5	#NUM!	246	1.39167	233.5	1.0963	221	0.933381	208.5	0.81135	196	0.711979	183.5
	484.5	#NUM!	472	#NUM!	459.5	#NUM!	447	#NUM!	434.5	#NUM!	422	#NUM!	409.5	#NUM!	397	#NUM!	384.5	#NUM!	372	#NUM!	359.5	#NUM!	347	#NUM!	334.5	#NUM!	322	#NUM!	309.5	#NUM!	297	#NUM!	284.5	#NUM!	272	#NUM!	259.5	#NUM!	247	1.41572	234.5	1.10471	222	0.939516	209.5	0.816415	197	0.71639	184.5
	485.5	#NUM!	473	#NUM!	460.5	#NUM!	448	#NUM!	435.5	#NUM!	423	#NUM!	410.5	#NUM!	398	#NUM!	385.5	#NUM!	373	#NUM!	360.5	#NUM!	348	#NUM!	335.5	#NUM!	323	#NUM!	310.5	#NUM!	298	#NUM!	285.5	#NUM!	273	#NUM!	260.5	#NUM!	248	1.44422	235.5	1.11326	223	0.945704	210.5	0.821508	198	0.720819	185.5
	486.5	#NUM!	474	#NUM!	461.5	#NUM!	449	#NUM!	436.5	#NUM!	424	#NUM!	411.5	#NUM!	399	#NUM!	386.5	#NUM!	374	#NUM!	361.5	#NUM!	349	#NUM!	336.5	#NUM!	324	#NUM!	311.5	#NUM!	299	#NUM!	286.5	#NUM!	274	#NUM!	261.5	#NUM!	249	1.48132	236.5	1.12196	224	0.951945	211.5	0.826629	199	0.725264	186.5
	487.5	#NUM!	475	#NUM!	462.5	#NUM!	450	#NUM!	437.5	#NUM!	425	#NUM!	412.5	#NUM!	400	#NUM!	387.5	#NUM!	375	#NUM!	362.5	#NUM!	350	#NUM!	337.5	#NUM!	325	#NUM!	312.5	#NUM!	300	#NUM!	287.5	#NUM!	275	#NUM!	262.5	#NUM!	250	1.5708	237.5	1.13082	225	0.958242	212.5	0.831778	200	0.729728	187.5
	488.5	#NUM!	476	#NUM!	463.5	#NUM!	451	#NUM!	438.5	#NUM!	426	#NUM!	413.5	#NUM!	401	#NUM!	388.5	#NUM!	376	#NUM!	363.5	#NUM!	351	#NUM!	338.5	#NUM!	326	#NUM!	313.5	#NUM!	301	#NUM!	288.5	#NUM!	276	#NUM!	263.5	#NUM!	251	#NUM!	238.5	1.13985	226	0.964595	213.5	0.836957	201	0.734209	188.5
	489.5	#NUM!	477	#NUM!	464.5	#NUM!	452	#NUM!	439.5	#NUM!	427	#NUM!	414.5	#NUM!	402	#NUM!	389.5	#NUM!	377	#NUM!	364.5	#NUM!	352	#NUM!	339.5	#NUM!	327	#NUM!	314.5	#NUM!	302	#NUM!	289.5	#NUM!	277	#NUM!	264.5	#NUM!	252	#NUM!	239.5	1.14906	227	0.971007	214.5	0.842166	202	0.738708	189.5
	490.5	#NUM!	478	#NUM!	465.5	#NUM!	453	#NUM!	440.5	#NUM!	428	#NUM!	415.5	#NUM!	403	#NUM!	390.5	#NUM!	378	#NUM!	365.5	#NUM!	353	#NUM!	340.5	#NUM!	328	#NUM!	315.5	#NUM!	303	#NUM!	290.5	#NUM!	278	#NUM!	265.5	#NUM!	253	#NUM!	240.5	1.15847	228	0.97748	215.5	0.847405	203	0.743226	190.5
	491.5	#NUM!	479	#NUM!	466.5	#NUM!	454	#NUM!	441.5	#NUM!	429	#NUM!	416.5	#NUM!	404	#NUM!	391.5	#NUM!	379	#NUM!	366.5	#NUM!	354	#NUM!	341.5	#NUM!	329	#NUM!	316.5	#NUM!	304	#NUM!	291.5	#NUM!	279	#NUM!	266.5	#NUM!	254	#NUM!	241.5	1.16808	229	0.984015	216.5	0.852675	204	0.747763	191.5
	492.5	#NUM!	480	#NUM!	467.5	#NUM!	455	#NUM!	442.5	#NUM!	430	#NUM!	417.5	#NUM!	405	#NUM!	392.5	#NUM!	380	#NUM!	367.5	#NUM!	355	#NUM!	342.5	#NUM!	330	#NUM!	317.5	#NUM!	305	#NUM!	292.5	#NUM!	280	#NUM!	267.5	#NUM!	255	#NUM!	242.5	1.17791	230	0.990616	217.5	0.857978	205	0.752318	192.5
	493.5	#NUM!	481	#NUM!	468.5	#NUM!	456	#NUM!	443.5	#NUM!	431	#NUM!	418.5	#NUM!	406	#NUM!	393.5	#NUM!	381	#NUM!	368.5	#NUM!	356	#NUM!	343.5	#NUM!	331	#NUM!	318.5	#NUM!	306	#NUM!	293.5	#NUM!	281	#NUM!	268.5	#NUM!	256	#NUM!	243.5	1.18799	231	0.997283	218.5	0.863313	206	0.756894	193.5
	494.5	#NUM!	482	#NUM!	469.5	#NUM!	457	#NUM!	444.5	#NUM!	432	#NUM!	419.5	#NUM!	407	#NUM!	394.5	#NUM!	382	#NUM!	369.5	#NUM!	357	#NUM!	344.5	#NUM!	332	#NUM!	319.5	#NUM!	307	#NUM!	294.5	#NUM!	282	#NUM!	269.5	#NUM!	257	#NUM!	244.5	1.19832	232	1.00402	219.5	0.868682	207	0.761489	194.5
	495.5	#NUM!	483	#NUM!	470.5	#NUM!	458	#NUM!	445.5	#NUM!	433	#NUM!	420.5	#NUM!	408	#NUM!	395.5	#NUM!	383	#NUM!	370.5	#NUM!	358	#NUM!	345.5	#NUM!	333	#NUM!	320.5	#NUM!	308	#NUM!	295.5	#NUM!	283	#NUM!	270.5	#NUM!	258	#NUM!	245.5	1.20893	233	1.01083	220.5	0.874085	208	0.766104	195.5
	496.5	#NUM!	484	#NUM!	471.5	#NUM!	459	#NUM!	446.5	#NUM!	434	#NUM!	421.5	#NUM!	409	#NUM!	396.5	#NUM!	384	#NUM!	371.5	#NUM!	359	#NUM!	346.5	#NUM!	334	#NUM!	321.5	#NUM!	309	#NUM!	296.5	#NUM!	284	#NUM!	271.5	#NUM!	259	#NUM!	246.5	1.21985	234	1.01771	221.5	0.879523	209	0.770741	196.5
	497.5	#NUM!	485	#NUM!	472.5	#NUM!	460	#NUM!	447.5	#NUM!	435	#NUM!	422.5	#NUM!	410	#NUM!	397.5	#NUM!	385	#NUM!	372.5	#NUM!	360	#NUM!	347.5	#NUM!	335	#NUM!	322.5	#NUM!	310	#NUM!	297.5	#NUM!	285	#NUM!	272.5	#NUM!	260	#NUM!	247.5	1.2311	235	1.02468	222.5	0.884997	210	0.775397	197.5
	498.5	#NUM!	486	#NUM!	473.5	#NUM!	461	#NUM!	448.5	#NUM!	436	#NUM!	423.5	#NUM!	411	#NUM!	398.5	#NUM!	386	#NUM!	373.5	#NUM!	361	#NUM!	348.5	#NUM!	336	#NUM!	323.5	#NUM!	311	#NUM!	298.5	#NUM!	286	#NUM!	273.5	#NUM!	261	#NUM!	248.5	1.24273	236	1.03172	223.5	0.890508	211	0.780076	198.5
	499.5	#NUM!	487	#NUM!	474.5	#NUM!	462	#NUM!	449.5	#NUM!	437	#NUM!	424.5	#NUM!	412	#NUM!	399.5	#NUM!	387	#NUM!	374.5	#NUM!	362	#NUM!	349.5	#NUM!	337	#NUM!	324.5	#NUM!	312	#NUM!	299.5	#NUM!	287	#NUM!	274.5	#NUM!	262	#NUM!	249.5	1.25476	237	1.03884	224.5	0.896057	212	0.784776	199.5
	500.5	#NUM!	488	#NUM!	475.5	#NUM!	463	#NUM!	450.5	#NUM!	438	#NUM!	425.5	#NUM!	413	#NUM!	400.5	#NUM!	388	#NUM!	375.5	#NUM!	363	#NUM!	350.5	#NUM!	338	#NUM!	325.5	#NUM!	313	#NUM!	300.5	#NUM!	288	#NUM!	275.5	#NUM!	263	#NUM!	250.5	1.26726	238	1.04606	225.5	0.901644	213	0.789498	200.5
	501.5	#NUM!	489	#NUM!	476.5	#NUM!	464	#NUM!	451.5	#NUM!	439	#NUM!	426.5	#NUM!	414	#NUM!	401.5	#NUM!	389	#NUM!	376.5	#NUM!	364	#NUM!	351.5	#NUM!	339	#NUM!	326.5	#NUM!	314	#NUM!	301.5	#NUM!	289	#NUM!	276.5	#NUM!	264	#NUM!	251.5	1.28028	239	1.05336	226.5	0.907271	214	0.794243	201.5
	502.5	#NUM!	490	#NUM!	477.5	#NUM!	465	#NUM!	452.5	#NUM!	440	#NUM!	427.5	#NUM!	415	#NUM!	402.5	#NUM!	390	#NUM!	377.5	#NUM!	365	#NUM!	352.5	#NUM!	340	#NUM!	327.5	#NUM!	315	#NUM!	302.5	#NUM!	290	#NUM!	277.5	#NUM!	265	#NUM!	252.5	1.29389	240	1.06076	227.5	0.912939	215	0.799011	202.5
	503.5	#NUM!	491	#NUM!	478.5	#NUM!	466	#NUM!	453.5	#NUM!	441	#NUM!	428.5	#NUM!	416	#NUM!	403.5	#NUM!	391	#NUM!	378.5	#NUM!	366	#NUM!	353.5	#NUM!	341	#NUM!	328.5	#NUM!	316	#NUM!	303.5	#NUM!	291	#NUM!	278.5	#NUM!	266	#NUM!	253.5	1.30818	241	1.06826	228.5	0.918649	216	0.803802	203.5
	504.5	#NUM!	492	#NUM!	479.5	#NUM!	467	#NUM!	454.5	#NUM!	442	#NUM!	429.5	#NUM!	417	#NUM!	404.5	#NUM!	392	#NUM!	379.5	#NUM!	367	#NUM!	354.5	#NUM!	342	#NUM!	329.5	#NUM!	317	#NUM!	304.5	#NUM!	292	#NUM!	279.5	#NUM!	267	#NUM!	254.5	1.32328	242	1.07586	229.5	0.924402	217	0.808618	204.5
	505.5	#NUM!	493	#NUM!	480.5	#NUM!	468	#NUM!	455.5	#NUM!	443	#NUM!	430.5	#NUM!	418	#NUM!	405.5	#NUM!	393	#NUM!	380.5	#NUM!	368	#NUM!	355.5	#NUM!	343	#NUM!	330.5	#NUM!	318	#NUM!	305.5	#NUM!	293	#NUM!	280.5	#NUM!	268	#NUM!	255.5	1.33934	243	1.08357	230.5	0.930199	218	0.813457	205.5
	506.5	#NUM!	494	#NUM!	481.5	#NUM!	469	#NUM!	456.5	#NUM!	444	#NUM!	431.5	#NUM!	419	#NUM!	406.5	#NUM!	394	#NUM!	381.5	#NUM!	369	#NUM!	356.5	#NUM!	344	#NUM!	331.5	#NUM!	319	#NUM!	306.5	#NUM!	294	#NUM!	281.5	#NUM!	269	#NUM!	256.5	1.35658	244	1.0914	231.5	0.936042	219	0.818322	206.5
	507.5	#NUM!	495	#NUM!	482.5	#NUM!	470	#NUM!	457.5	#NUM!	445	#NUM!	432.5	#NUM!	420	#NUM!	407.5	#NUM!	395	#NUM!	382.5	#NUM!	370	#NUM!	357.5	#NUM!	345	#NUM!	332.5	#NUM!	320	#NUM!	307.5	#NUM!	295	#NUM!	282.5	#NUM!	270	#NUM!	257.5	1.37531	245	1.09934	232.5	0.941931	220	0.823212	207.5
	508.5	#NUM!	496	#NUM!	483.5	#NUM!	471	#NUM!	458.5	#NUM!	446	#NUM!	433.5	#NUM!	421	#NUM!	408.5	#NUM!	396	#NUM!	383.5	#NUM!	371	#NUM!	358.5	#NUM!	346	#NUM!	333.5	#NUM!	321	#NUM!	308.5	#NUM!	296	#NUM!	283.5	#NUM!	271	#NUM!	258.5	1.396	246	1.10741	233.5	0.947869	221	0.828128	208.5
	509.5	#NUM!	497	#NUM!	484.5	#NUM!	472	#NUM!	459.5	#NUM!	447	#NUM!	434.5	#NUM!	422	#NUM!	409.5	#NUM!	397	#NUM!	384.5	#NUM!	372	#NUM!	359.5	#NUM!	347	#NUM!	334.5	#NUM!	322	#NUM!	309.5	#NUM!	297	#NUM!	284.5	#NUM!	272	#NUM!	259.5	1.41947	247	1.11562	234.5	0.953856	222	0.83307	209.5
	510.5	#NUM!	498	#NUM!	485.5	#NUM!	473	#NUM!	460.5	#NUM!	448	#NUM!	435.5	#NUM!	423	#NUM!	410.5	#NUM!	398	#NUM!	385.5	#NUM!	373	#NUM!	360.5	#NUM!	348	#NUM!	335.5	#NUM!	323	#NUM!	310.5	#NUM!	298	#NUM!	285.5	#NUM!	273	#NUM!	260.5	1.44728	248	1.12396	235.5	0.959893	223	0.83804	210.5
	511.5	#NUM!	499	#NUM!	486.5	#NUM!	474	#NUM!	461.5	#NUM!	449	#NUM!	436.5	#NUM!	424	#NUM!	411.5	#NUM!	399	#NUM!	386.5	#NUM!	374	#NUM!	361.5	#NUM!	349	#NUM!	336.5	#NUM!	324	#NUM!	311.5	#NUM!	299	#NUM!	286.5	#NUM!	274	#NUM!	261.5	1.48348	249	1.13245	236.5	0.965984	224	0.843037	211.5
	512.5	#NUM!	500	#NUM!	487.5	#NUM!	475	#NUM!	462.5	#NUM!	450	#NUM!	437.5	#NUM!	425	#NUM!	412.5	#NUM!	400	#NUM!	387.5	#NUM!	375	#NUM!	362.5	#NUM!	350	#NUM!	337.5	#NUM!	325	#NUM!	312.5	#NUM!	300	#NUM!	287.5	#NUM!	275	#NUM!	262.5	1.5708	250	1.1411	237.5	0.972128	225	0.848062	212.5
	513.5	#NUM!	501	#NUM!	488.5	#NUM!	476	#NUM!	463.5	#NUM!	451	#NUM!	438.5	#NUM!	426	#NUM!	413.5	#NUM!	401	#NUM!	388.5	#NUM!	376	#NUM!	363.5	#NUM!	351	#NUM!	338.5	#NUM!	326	#NUM!	313.5	#NUM!	301	#NUM!	288.5	#NUM!	276	#NUM!	263.5	#NUM!	251	1.14991	238.5	0.978329	226	0.853116	213.5
	514.5	#NUM!	502	#NUM!	489.5	#NUM!	477	#NUM!	464.5	#NUM!	452	#NUM!	439.5	#NUM!	427	#NUM!	414.5	#NUM!	402	#NUM!	389.5	#NUM!	377	#NUM!	364.5	#NUM!	352	#NUM!	339.5	#NUM!	327	#NUM!	314.5	#NUM!	302	#NUM!	289.5	#NUM!	277	#NUM!	264.5	#NUM!	252	1.1589	239.5	0.984587	227	0.8582	214.5
	515.5	#NUM!	503	#NUM!	490.5	#NUM!	478	#NUM!	465.5	#NUM!	453	#NUM!	440.5	#NUM!	428	#NUM!	415.5	#NUM!	403	#NUM!	390.5	#NUM!	378	#NUM!	365.5	#NUM!	353	#NUM!	340.5	#NUM!	328	#NUM!	315.5	#NUM!	303	#NUM!	290.5	#NUM!	278	#NUM!	265.5	#NUM!	253	1.16808	240.5	0.990904	228	0.863313	215.5
	516.5	#NUM!	504	#NUM!	491.5	#NUM!	479	#NUM!	466.5	#NUM!	454	#NUM!	441.5	#NUM!	429	#NUM!	416.5	#NUM!	404	#NUM!	391.5	#NUM!	379	#NUM!	366.5	#NUM!	354	#NUM!	341.5	#NUM!	329	#NUM!	316.5	#NUM!	304	#NUM!	291.5	#NUM!	279	#NUM!	266.5	#NUM!	254	1.17746	241.5	0.997283	229	0.868457	216.5
	517.5	#NUM!	505	#NUM!	492.5	#NUM!	480	#NUM!	467.5	#NUM!	455	#NUM!	442.5	#NUM!	430	#NUM!	417.5	#NUM!	405	#NUM!	392.5	#NUM!	380	#NUM!	367.5	#NUM!	355	#NUM!	342.5	#NUM!	330	#NUM!	317.5	#NUM!	305	#NUM!	292.5	#NUM!	280	#NUM!	267.5	#NUM!	255	1.18706	242.5	1.00373	230	0.873633	217.5
	518.5	#NUM!	506	#NUM!	493.5	#NUM!	481	#NUM!	468.5	#NUM!	456	#NUM!	443.5	#NUM!	431	#NUM!	418.5	#NUM!	406	#NUM!	393.5	#NUM!	381	#NUM!	368.5	#NUM!	356	#NUM!	343.5	#NUM!	331	#NUM!	318.5	#NUM!	306	#NUM!	293.5	#NUM!	281	#NUM!	268.5	#NUM!	256	1.19689	243.5	1.01023	231	0.878841	218.5
	519.5	#NUM!	507	#NUM!	494.5	#NUM!	482	#NUM!	469.5	#NUM!	457	#NUM!	444.5	#NUM!	432	#NUM!	419.5	#NUM!	407	#NUM!	394.5	#NUM!	382	#NUM!	369.5	#NUM!	357	#NUM!	344.5	#NUM!	332	#NUM!	319.5	#NUM!	307	#NUM!	294.5	#NUM!	282	#NUM!	269.5	#NUM!	257	1.20698	244.5	1.01681	232	0.884082	219.5
	520.5	#NUM!	508	#NUM!	495.5	#NUM!	483	#NUM!	470.5	#NUM!	458	#NUM!	445.5	#NUM!	433	#NUM!	420.5	#NUM!	408	#NUM!	395.5	#NUM!	383	#NUM!	370.5	#NUM!	358	#NUM!	345.5	#NUM!	333	#NUM!	320.5	#NUM!	308	#NUM!	295.5	#NUM!	283	#NUM!	270.5	#NUM!	258	1.21734	245.5	1.02346	233	0.889357	220.5
	521.5	#NUM!	509	#NUM!	496.5	#NUM!	484	#NUM!	471.5	#NUM!	459	#NUM!	446.5	#NUM!	434	#NUM!	421.5	#NUM!	409	#NUM!	396.5	#NUM!	384	#NUM!	371.5	#NUM!	359	#NUM!	346.5	#NUM!	334	#NUM!	321.5	#NUM!	309	#NUM!	296.5	#NUM!	284	#NUM!	271.5	#NUM!	259	1.228	246.5	1.03018	234	0.894666	221.5
	522.5	#NUM!	510	#NUM!	497.5	#NUM!	485	#NUM!	472.5	#NUM!	460	#NUM!	447.5	#NUM!	435	#NUM!	422.5	#NUM!	410	#NUM!	397.5	#NUM!	385	#NUM!	372.5	#NUM!	360	#NUM!	347.5	#NUM!	335	#NUM!	322.5	#NUM!	310	#NUM!	297.5	#NUM!	285	#NUM!	272.5	#NUM!	260	1.23899	247.5	1.03698	235	0.90001	222.5
	523.5	#NUM!	511	#NUM!	498.5	#NUM!	486	#NUM!	473.5	#NUM!	461	#NUM!	448.5	#NUM!	436	#NUM!	423.5	#NUM!	411	#NUM!	398.5	#NUM!	386	#NUM!	373.5	#NUM!	361	#NUM!	348.5	#NUM!	336	#NUM!	323.5	#NUM!	311	#NUM!	298.5	#NUM!	286	#NUM!	273.5	#NUM!	261	1.25034	248.5	1.04385	236	0.905391	223.5
	524.5	#NUM!	512	#NUM!	499.5	#NUM!	487	#NUM!	474.5	#NUM!	462	#NUM!	449.5	#NUM!	437	#NUM!	424.5	#NUM!	412	#NUM!	399.5	#NUM!	387	#NUM!	374.5	#NUM!	362	#NUM!	349.5	#NUM!	337	#NUM!	324.5	#NUM!	312	#NUM!	299.5	#NUM!	287	#NUM!	274.5	#NUM!	262	1.26209	249.5	1.05081	237	0.910809	224.5
	525.5	#NUM!	513	#NUM!	500.5	#NUM!	488	#NUM!	475.5	#NUM!	463	#NUM!	450.5	#NUM!	438	#NUM!	425.5	#NUM!	413	#NUM!	400.5	#NUM!	388	#NUM!	375.5	#NUM!	363	#NUM!	350.5	#NUM!	338	#NUM!	325.5	#NUM!	313	#NUM!	300.5	#NUM!	288	#NUM!	275.5	#NUM!	263	1.27429	250.5	1.05785	238	0.916265	225.5
	526.5	#NUM!	514	#NUM!	501.5	#NUM!	489	#NUM!	476.5	#NUM!	464	#NUM!	451.5	#NUM!	439	#NUM!	426.5	#NUM!	414	#NUM!	401.5	#NUM!	389	#NUM!	376.5	#NUM!	364	#NUM!	351.5	#NUM!	339	#NUM!	326.5	#NUM!	314	#NUM!	301.5	#NUM!	289	#NUM!	276.5	#NUM!	264	1.287	251.5	1.06499	239	0.92176	226.5
	527.5	#NUM!	515	#NUM!	502.5	#NUM!	490	#NUM!	477.5	#NUM!	465	#NUM!	452.5	#NUM!	440	#NUM!	427.5	#NUM!	415	#NUM!	402.5	#NUM!	390	#NUM!	377.5	#NUM!	365	#NUM!	352.5	#NUM!	340	#NUM!	327.5	#NUM!	315	#NUM!	302.5	#NUM!	290	#NUM!	277.5	#NUM!	265	1.30029	252.5	1.07221	240	0.927295	227.5
	528.5	#NUM!	516	#NUM!	503.5	#NUM!	491	#NUM!	478.5	#NUM!	466	#NUM!	453.5	#NUM!	441	#NUM!	428.5	#NUM!	416	#NUM!	403.5	#NUM!	391	#NUM!	378.5	#NUM!	366	#NUM!	353.5	#NUM!	341	#NUM!	328.5	#NUM!	316	#NUM!	303.5	#NUM!	291	#NUM!	278.5	#NUM!	266	1.31425	253.5	1.07954	241	0.932872	228.5
	529.5	#NUM!	517	#NUM!	504.5	#NUM!	492	#NUM!	479.5	#NUM!	467	#NUM!	454.5	#NUM!	442	#NUM!	429.5	#NUM!	417	#NUM!	404.5	#NUM!	392	#NUM!	379.5	#NUM!	367	#NUM!	354.5	#NUM!	342	#NUM!	329.5	#NUM!	317	#NUM!	304.5	#NUM!	292	#NUM!	279.5	#NUM!	267	1.329	254.5	1.08696	242	0.93849	229.5
	530.5	#NUM!	518	#NUM!	505.5	#NUM!	493	#NUM!	480.5	#NUM!	468	#NUM!	455.5	#NUM!	443	#NUM!	430.5	#NUM!	418	#NUM!	405.5	#NUM!	393	#NUM!	380.5	#NUM!	368	#NUM!	355.5	#NUM!	343	#NUM!	330.5	#NUM!	318	#NUM!	305.5	#NUM!	293	#NUM!	280.5	#NUM!	268	1.34468	255.5	1.09449	243	0.944152	230.5
	531.5	#NUM!	519	#NUM!	506.5	#NUM!	494	#NUM!	481.5	#NUM!	469	#NUM!	456.5	#NUM!	444	#NUM!	431.5	#NUM!	419	#NUM!	406.5	#NUM!	394	#NUM!	381.5	#NUM!	369	#NUM!	356.5	#NUM!	344	#NUM!	331.5	#NUM!	319	#NUM!	306.5	#NUM!	294	#NUM!	281.5	#NUM!	269	1.36152	256.5	1.10214	244	0.949859	231.5
	532.5	#NUM!	520	#NUM!	507.5	#NUM!	495	#NUM!	482.5	#NUM!	470	#NUM!	457.5	#NUM!	445	#NUM!	432.5	#NUM!	420	#NUM!	407.5	#NUM!	395	#NUM!	382.5	#NUM!	370	#NUM!	357.5	#NUM!	345	#NUM!	332.5	#NUM!	320	#NUM!	307.5	#NUM!	295	#NUM!	282.5	#NUM!	270	1.37981	257.5	1.1099	245	0.955611	232.5
	533.5	#NUM!	521	#NUM!	508.5	#NUM!	496	#NUM!	483.5	#NUM!	471	#NUM!	458.5	#NUM!	446	#NUM!	433.5	#NUM!	421	#NUM!	408.5	#NUM!	396	#NUM!	383.5	#NUM!	371	#NUM!	358.5	#NUM!	346	#NUM!	333.5	#NUM!	321	#NUM!	308.5	#NUM!	296	#NUM!	283.5	#NUM!	271	1.40003	258.5	1.11778	246	0.961411	233.5
	534.5	#NUM!	522	#NUM!	509.5	#NUM!	497	#NUM!	484.5	#NUM!	472	#NUM!	459.5	#NUM!	447	#NUM!	434.5	#NUM!	422	#NUM!	409.5	#NUM!	397	#NUM!	384.5	#NUM!	372	#NUM!	359.5	#NUM!	347	#NUM!	334.5	#NUM!	322	#NUM!	309.5	#NUM!	297	#NUM!	284.5	#NUM!	272	1.42295	259.5	1.12579	247	0.967259	234.5
	535.5	#NUM!	523	#NUM!	510.5	#NUM!	498	#NUM!	485.5	#NUM!	473	#NUM!	460.5	#NUM!	448	#NUM!	435.5	#NUM!	423	#NUM!	410.5	#NUM!	398	#NUM!	385.5	#NUM!	373	#NUM!	360.5	#NUM!	348	#NUM!	335.5	#NUM!	323	#NUM!	310.5	#NUM!	298	#NUM!	285.5	#NUM!	273	1.45012	260.5	1.13394	248	0.973158	235.5
	536.5	#NUM!	524	#NUM!	511.5	#NUM!	499	#NUM!	486.5	#NUM!	474	#NUM!	461.5	#NUM!	449	#NUM!	436.5	#NUM!	424	#NUM!	411.5	#NUM!	399	#NUM!	386.5	#NUM!	374	#NUM!	361.5	#NUM!	349	#NUM!	336.5	#NUM!	324	#NUM!	311.5	#NUM!	299	#NUM!	286.5	#NUM!	274	1.48549	261.5	1.14224	249	0.979108	236.5
	537.5	#NUM!	525	#NUM!	512.5	#NUM!	500	#NUM!	487.5	#NUM!	475	#NUM!	462.5	#NUM!	450	#NUM!	437.5	#NUM!	425	#NUM!	412.5	#NUM!	400	#NUM!	387.5	#NUM!	375	#NUM!	362.5	#NUM!	350	#NUM!	337.5	#NUM!	325	#NUM!	312.5	#NUM!	300	#NUM!	287.5	#NUM!	275	1.5708	262.5	1.15068	250	0.985111	237.5
	538.5	#NUM!	526	#NUM!	513.5	#NUM!	501	#NUM!	488.5	#NUM!	476	#NUM!	463.5	#NUM!	451	#NUM!	438.5	#NUM!	426	#NUM!	413.5	#NUM!	401	#NUM!	388.5	#NUM!	376	#NUM!	363.5	#NUM!	351	#NUM!	338.5	#NUM!	326	#NUM!	313.5	#NUM!	301	#NUM!	288.5	#NUM!	276	#NUM!	263.5	1.1593	251	0.991169	238.5
	539.5	#NUM!	527	#NUM!	514.5	#NUM!	502	#NUM!	489.5	#NUM!	477	#NUM!	464.5	#NUM!	452	#NUM!	439.5	#NUM!	427	#NUM!	414.5	#NUM!	402	#NUM!	389.5	#NUM!	377	#NUM!	364.5	#NUM!	352	#NUM!	339.5	#NUM!	327	#NUM!	314.5	#NUM!	302	#NUM!	289.5	#NUM!	277	#NUM!	264.5	1.16808	252	0.997283	239.5
	540.5	#NUM!	528	#NUM!	515.5	#NUM!	503	#NUM!	490.5	#NUM!	478	#NUM!	465.5	#NUM!	453	#NUM!	440.5	#NUM!	428	#NUM!	415.5	#NUM!	403	#NUM!	390.5	#NUM!	378	#NUM!	365.5	#NUM!	353	#NUM!	340.5	#NUM!	328	#NUM!	315.5	#NUM!	303	#NUM!	290.5	#NUM!	278	#NUM!	265.5	1.17705	253	1.00346	240.5
	541.5	#NUM!	529	#NUM!	516.5	#NUM!	504	#NUM!	491.5	#NUM!	479	#NUM!	466.5	#NUM!	454	#NUM!	441.5	#NUM!	429	#NUM!	416.5	#NUM!	404	#NUM!	391.5	#NUM!	379	#NUM!	366.5	#NUM!	354	#NUM!	341.5	#NUM!	329	#NUM!	316.5	#NUM!	304	#NUM!	291.5	#NUM!	279	#NUM!	266.5	1.18622	254	1.00969	241.5
	542.5	#NUM!	530	#NUM!	517.5	#NUM!	505	#NUM!	492.5	#NUM!	480	#NUM!	467.5	#NUM!	455	#NUM!	442.5	#NUM!	430	#NUM!	417.5	#NUM!	405	#NUM!	392.5	#NUM!	380	#NUM!	367.5	#NUM!	355	#NUM!	342.5	#NUM!	330	#NUM!	317.5	#NUM!	305	#NUM!	292.5	#NUM!	280	#NUM!	267.5	1.1956	255	1.01599	242.5
	543.5	#NUM!	531	#NUM!	518.5	#NUM!	506	#NUM!	493.5	#NUM!	481	#NUM!	468.5	#NUM!	456	#NUM!	443.5	#NUM!	431	#NUM!	418.5	#NUM!	406	#NUM!	393.5	#NUM!	381	#NUM!	368.5	#NUM!	356	#NUM!	343.5	#NUM!	331	#NUM!	318.5	#NUM!	306	#NUM!	293.5	#NUM!	281	#NUM!	268.5	1.20521	256	1.02235	243.5
	544.5	#NUM!	532	#NUM!	519.5	#NUM!	507	#NUM!	494.5	#NUM!	482	#NUM!	469.5	#NUM!	457	#NUM!	444.5	#NUM!	432	#NUM!	419.5	#NUM!	407	#NUM!	394.5	#NUM!	382	#NUM!	369.5	#NUM!	357	#NUM!	344.5	#NUM!	332	#NUM!	319.5	#NUM!	307	#NUM!	294.5	#NUM!	282	#NUM!	269.5	1.21506	257	1.02877	244.5
	545.5	#NUM!	533	#NUM!	520.5	#NUM!	508	#NUM!	495.5	#NUM!	483	#NUM!	470.5	#NUM!	458	#NUM!	445.5	#NUM!	433	#NUM!	420.5	#NUM!	408	#NUM!	395.5	#NUM!	383	#NUM!	370.5	#NUM!	358	#NUM!	345.5	#NUM!	333	#NUM!	320.5	#NUM!	308	#NUM!	295.5	#NUM!	283	#NUM!	270.5	1.22519	258	1.03527	245.5
	546.5	#NUM!	534	#NUM!	521.5	#NUM!	509	#NUM!	496.5	#NUM!	484	#NUM!	471.5	#NUM!	459	#NUM!	446.5	#NUM!	434	#NUM!	421.5	#NUM!	409	#NUM!	396.5	#NUM!	384	#NUM!	371.5	#NUM!	359	#NUM!	346.5	#NUM!	334	#NUM!	321.5	#NUM!	309	#NUM!	296.5	#NUM!	284	#NUM!	271.5	1.23561	259	1.04184	246.5
	547.5	#NUM!	535	#NUM!	522.5	#NUM!	510	#NUM!	497.5	#NUM!	485	#NUM!	472.5	#NUM!	460	#NUM!	447.5	#NUM!	435	#NUM!	422.5	#NUM!	410	#NUM!	397.5	#NUM!	385	#NUM!	372.5	#NUM!	360	#NUM!	347.5	#NUM!	335	#NUM!	322.5	#NUM!	310	#NUM!	297.5	#NUM!	285	#NUM!	272.5	1.24635	260	1.04848	247.5
	548.5	#NUM!	536	#NUM!	523.5	#NUM!	511	#NUM!	498.5	#NUM!	486	#NUM!	473.5	#NUM!	461	#NUM!	448.5	#NUM!	436	#NUM!	423.5	#NUM!	411	#NUM!	398.5	#NUM!	386	#NUM!	373.5	#NUM!	361	#NUM!	348.5	#NUM!	336	#NUM!	323.5	#NUM!	311	#NUM!	298.5	#NUM!	286	#NUM!	273.5	1.25744	261	1.0552	248.5
	549.5	#NUM!	537	#NUM!	524.5	#NUM!	512	#NUM!	499.5	#NUM!	487	#NUM!	474.5	#NUM!	462	#NUM!	449.5	#NUM!	437	#NUM!	424.5	#NUM!	412	#NUM!	399.5	#NUM!	387	#NUM!	374.5	#NUM!	362	#NUM!	349.5	#NUM!	337	#NUM!	324.5	#NUM!	312	#NUM!	299.5	#NUM!	287	#NUM!	274.5	1.26893	262	1.062	249.5
	550.5	#NUM!	538	#NUM!	525.5	#NUM!	513	#NUM!	500.5	#NUM!	488	#NUM!	475.5	#NUM!	463	#NUM!	450.5	#NUM!	438	#NUM!	425.5	#NUM!	413	#NUM!	400.5	#NUM!	388	#NUM!	375.5	#NUM!	363	#NUM!	350.5	#NUM!	338	#NUM!	325.5	#NUM!	313	#NUM!	300.5	#NUM!	288	#NUM!	275.5	1.28086	263	1.06889	250.5
	551.5	#NUM!	539	#NUM!	526.5	#NUM!	514	#NUM!	501.5	#NUM!	489	#NUM!	476.5	#NUM!	464	#NUM!	451.5	#NUM!	439	#NUM!	426.5	#NUM!	414	#NUM!	401.5	#NUM!	389	#NUM!	376.5	#NUM!	364	#NUM!	351.5	#NUM!	339	#NUM!	326.5	#NUM!	314	#NUM!	301.5	#NUM!	289	#NUM!	276.5	1.29328	264	1.07586	251.5
	552.5	#NUM!	540	#NUM!	527.5	#NUM!	515	#NUM!	502.5	#NUM!	490	#NUM!	477.5	#NUM!	465	#NUM!	452.5	#NUM!	440	#NUM!	427.5	#NUM!	415	#NUM!	402.5	#NUM!	390	#NUM!	377.5	#NUM!	365	#NUM!	352.5	#NUM!	340	#NUM!	327.5	#NUM!	315	#NUM!	302.5	#NUM!	290	#NUM!	277.5	1.30627	265	1.08293	252.5
	553.5	#NUM!	541	#NUM!	528.5	#NUM!	516	#NUM!	503.5	#NUM!	491	#NUM!	478.5	#NUM!	466	#NUM!	453.5	#NUM!	441	#NUM!	428.5	#NUM!	416	#NUM!	403.5	#NUM!	391	#NUM!	378.5	#NUM!	366	#NUM!	353.5	#NUM!	341	#NUM!	328.5	#NUM!	316	#NUM!	303.5	#NUM!	291	#NUM!	278.5	1.31992	266	1.09009	253.5
	554.5	#NUM!	542	#NUM!	529.5	#NUM!	517	#NUM!	504.5	#NUM!	492	#NUM!	479.5	#NUM!	467	#NUM!	454.5	#NUM!	442	#NUM!	429.5	#NUM!	417	#NUM!	404.5	#NUM!	392	#NUM!	379.5	#NUM!	367	#NUM!	354.5	#NUM!	342	#NUM!	329.5	#NUM!	317	#NUM!	304.5	#NUM!	292	#NUM!	279.5	1.33434	267	1.09735	254.5
	555.5	#NUM!	543	#NUM!	530.5	#NUM!	518	#NUM!	505.5	#NUM!	493	#NUM!	480.5	#NUM!	468	#NUM!	455.5	#NUM!	443	#NUM!	430.5	#NUM!	418	#NUM!	405.5	#NUM!	393	#NUM!	380.5	#NUM!	368	#NUM!	355.5	#NUM!	343	#NUM!	330.5	#NUM!	318	#NUM!	305.5	#NUM!	293	#NUM!	280.5	1.34968	268	1.10471	255.5
	556.5	#NUM!	544	#NUM!	531.5	#NUM!	519	#NUM!	506.5	#NUM!	494	#NUM!	481.5	#NUM!	469	#NUM!	456.5	#NUM!	444	#NUM!	431.5	#NUM!	419	#NUM!	406.5	#NUM!	394	#NUM!	381.5	#NUM!	369	#NUM!	356.5	#NUM!	344	#NUM!	331.5	#NUM!	319	#NUM!	306.5	#NUM!	294	#NUM!	281.5	1.36614	269	1.11218	256.5
	557.5	#NUM!	545	#NUM!	532.5	#NUM!	520	#NUM!	507.5	#NUM!	495	#NUM!	482.5	#NUM!	470	#NUM!	457.5	#NUM!	445	#NUM!	432.5	#NUM!	420	#NUM!	407.5	#NUM!	395	#NUM!	382.5	#NUM!	370	#NUM!	357.5	#NUM!	345	#NUM!	332.5	#NUM!	320	#NUM!	307.5	#NUM!	295	#NUM!	282.5	1.38402	270	1.11977	257.5
	558.5	#NUM!	546	#NUM!	533.5	#NUM!	521	#NUM!	508.5	#NUM!	496	#NUM!	483.5	#NUM!	471	#NUM!	458.5	#NUM!	446	#NUM!	433.5	#NUM!	421	#NUM!	408.5	#NUM!	396	#NUM!	383.5	#NUM!	371	#NUM!	358.5	#NUM!	346	#NUM!	333.5	#NUM!	321	#NUM!	308.5	#NUM!	296	#NUM!	283.5	1.40379	271	1.12748	258.5
	559.5	#NUM!	547	#NUM!	534.5	#NUM!	522	#NUM!	509.5	#NUM!	497	#NUM!	484.5	#NUM!	472	#NUM!	459.5	#NUM!	447	#NUM!	434.5	#NUM!	422	#NUM!	409.5	#NUM!	397	#NUM!	384.5	#NUM!	372	#NUM!	359.5	#NUM!	347	#NUM!	334.5	#NUM!	322	#NUM!	309.5	#NUM!	297	#NUM!	284.5	1.42621	272	1.13531	259.5
	560.5	#NUM!	548	#NUM!	535.5	#NUM!	523	#NUM!	510.5	#NUM!	498	#NUM!	485.5	#NUM!	473	#NUM!	460.5	#NUM!	448	#NUM!	435.5	#NUM!	423	#NUM!	410.5	#NUM!	398	#NUM!	385.5	#NUM!	373	#NUM!	360.5	#NUM!	348	#NUM!	335.5	#NUM!	323	#NUM!	310.5	#NUM!	298	#NUM!	285.5	1.45277	273	1.14328	260.5
	561.5	#NUM!	549	#NUM!	536.5	#NUM!	524	#NUM!	511.5	#NUM!	499	#NUM!	486.5	#NUM!	474	#NUM!	461.5	#NUM!	449	#NUM!	436.5	#NUM!	424	#NUM!	411.5	#NUM!	399	#NUM!	386.5	#NUM!	374	#NUM!	361.5	#NUM!	349	#NUM!	336.5	#NUM!	324	#NUM!	311.5	#NUM!	299	#NUM!	286.5	1.48737	274	1.1514	261.5
	562.5	#NUM!	550	#NUM!	537.5	#NUM!	525	#NUM!	512.5	#NUM!	500	#NUM!	487.5	#NUM!	475	#NUM!	462.5	#NUM!	450	#NUM!	437.5	#NUM!	425	#NUM!	412.5	#NUM!	400	#NUM!	387.5	#NUM!	375	#NUM!	362.5	#NUM!	350	#NUM!	337.5	#NUM!	325	#NUM!	312.5	#NUM!	300	#NUM!	287.5	1.5708	275	1.15966	262.5
	563.5	#NUM!	551	#NUM!	538.5	#NUM!	526	#NUM!	513.5	#NUM!	501	#NUM!	488.5	#NUM!	476	#NUM!	463.5	#NUM!	451	#NUM!	438.5	#NUM!	426	#NUM!	413.5	#NUM!	401	#NUM!	388.5	#NUM!	376	#NUM!	363.5	#NUM!	351	#NUM!	338.5	#NUM!	326	#NUM!	313.5	#NUM!	301	#NUM!	288.5	#NUM!	276	1.16808	263.5
	564.5	#NUM!	552	#NUM!	539.5	#NUM!	527	#NUM!	514.5	#NUM!	502	#NUM!	489.5	#NUM!	477	#NUM!	464.5	#NUM!	452	#NUM!	439.5	#NUM!	427	#NUM!	414.5	#NUM!	402	#NUM!	389.5	#NUM!	377	#NUM!	364.5	#NUM!	352	#NUM!	339.5	#NUM!	327	#NUM!	314.5	#NUM!	302	#NUM!	289.5	#NUM!	277	1.17667	264.5
	565.5	#NUM!	553	#NUM!	540.5	#NUM!	528	#NUM!	515.5	#NUM!	503	#NUM!	490.5	#NUM!	478	#NUM!	465.5	#NUM!	453	#NUM!	440.5	#NUM!	428	#NUM!	415.5	#NUM!	403	#NUM!	390.5	#NUM!	378	#NUM!	365.5	#NUM!	353	#NUM!	340.5	#NUM!	328	#NUM!	315.5	#NUM!	303	#NUM!	290.5	#NUM!	278	1.18545	265.5
	566.5	#NUM!	554	#NUM!	541.5	#NUM!	529	#NUM!	516.5	#NUM!	504	#NUM!	491.5	#NUM!	479	#NUM!	466.5	#NUM!	454	#NUM!	441.5	#NUM!	429	#NUM!	416.5	#NUM!	404	#NUM!	391.5	#NUM!	379	#NUM!	366.5	#NUM!	354	#NUM!	341.5	#NUM!	329	#NUM!	316.5	#NUM!	304	#NUM!	291.5	#NUM!	279	1.19441	266.5
	567.5	#NUM!	555	#NUM!	542.5	#NUM!	530	#NUM!	517.5	#NUM!	505	#NUM!	492.5	#NUM!	480	#NUM!	467.5	#NUM!	455	#NUM!	442.5	#NUM!	430	#NUM!	417.5	#NUM!	405	#NUM!	392.5	#NUM!	380	#NUM!	367.5	#NUM!	355	#NUM!	342.5	#NUM!	330	#NUM!	317.5	#NUM!	305	#NUM!	292.5	#NUM!	280	1.20359	267.5
	568.5	#NUM!	556	#NUM!	543.5	#NUM!	531	#NUM!	518.5	#NUM!	506	#NUM!	493.5	#NUM!	481	#NUM!	468.5	#NUM!	456	#NUM!	443.5	#NUM!	431	#NUM!	418.5	#NUM!	406	#NUM!	393.5	#NUM!	381	#NUM!	368.5	#NUM!	356	#NUM!	343.5	#NUM!	331	#NUM!	318.5	#NUM!	306	#NUM!	293.5	#NUM!	281	1.21299	268.5
	569.5	#NUM!	557	#NUM!	544.5	#NUM!	532	#NUM!	519.5	#NUM!	507	#NUM!	494.5	#NUM!	482	#NUM!	469.5	#NUM!	457	#NUM!	444.5	#NUM!	432	#NUM!	419.5	#NUM!	407	#NUM!	394.5	#NUM!	382	#NUM!	369.5	#NUM!	357	#NUM!	344.5	#NUM!	332	#NUM!	319.5	#NUM!	307	#NUM!	294.5	#NUM!	282	1.22263	269.5
	570.5	#NUM!	558	#NUM!	545.5	#NUM!	533	#NUM!	520.5	#NUM!	508	#NUM!	495.5	#NUM!	483	#NUM!	470.5	#NUM!	458	#NUM!	445.5	#NUM!	433	#NUM!	420.5	#NUM!	408	#NUM!	395.5	#NUM!	383	#NUM!	370.5	#NUM!	358	#NUM!	345.5	#NUM!	333	#NUM!	320.5	#NUM!	308	#NUM!	295.5	#NUM!	283	1.23254	270.5
	571.5	#NUM!	559	#NUM!	546.5	#NUM!	534	#NUM!	521.5	#NUM!	509	#NUM!	496.5	#NUM!	484	#NUM!	471.5	#NUM!	459	#NUM!	446.5	#NUM!	434	#NUM!	421.5	#NUM!	409	#NUM!	396.5	#NUM!	384	#NUM!	371.5	#NUM!	359	#NUM!	346.5	#NUM!	334	#NUM!	321.5	#NUM!	309	#NUM!	296.5	#NUM!	284	1.24273	271.5
	572.5	#NUM!	560	#NUM!	547.5	#NUM!	535	#NUM!	522.5	#NUM!	510	#NUM!	497.5	#NUM!	485	#NUM!	472.5	#NUM!	460	#NUM!	447.5	#NUM!	435	#NUM!	422.5	#NUM!	410	#NUM!	397.5	#NUM!	385	#NUM!	372.5	#NUM!	360	#NUM!	347.5	#NUM!	335	#NUM!	322.5	#NUM!	310	#NUM!	297.5	#NUM!	285	1.25324	272.5
	573.5	#NUM!	561	#NUM!	548.5	#NUM!	536	#NUM!	523.5	#NUM!	511	#NUM!	498.5	#NUM!	486	#NUM!	473.5	#NUM!	461	#NUM!	448.5	#NUM!	436	#NUM!	423.5	#NUM!	411	#NUM!	398.5	#NUM!	386	#NUM!	373.5	#NUM!	361	#NUM!	348.5	#NUM!	336	#NUM!	323.5	#NUM!	311	#NUM!	298.5	#NUM!	286	1.26409	273.5
	574.5	#NUM!	562	#NUM!	549.5	#NUM!	537	#NUM!	524.5	#NUM!	512	#NUM!	499.5	#NUM!	487	#NUM!	474.5	#NUM!	462	#NUM!	449.5	#NUM!	437	#NUM!	424.5	#NUM!	412	#NUM!	399.5	#NUM!	387	#NUM!	374.5	#NUM!	362	#NUM!	349.5	#NUM!	337	#NUM!	324.5	#NUM!	312	#NUM!	299.5	#NUM!	287	1.27533	274.5
	575.5	#NUM!	563	#NUM!	550.5	#NUM!	538	#NUM!	525.5	#NUM!	513	#NUM!	500.5	#NUM!	488	#NUM!	475.5	#NUM!	463	#NUM!	450.5	#NUM!	438	#NUM!	425.5	#NUM!	413	#NUM!	400.5	#NUM!	388	#NUM!	375.5	#NUM!	363	#NUM!	350.5	#NUM!	338	#NUM!	325.5	#NUM!	313	#NUM!	300.5	#NUM!	288	1.287	275.5
	576.5	#NUM!	564	#NUM!	551.5	#NUM!	539	#NUM!	526.5	#NUM!	514	#NUM!	501.5	#NUM!	489	#NUM!	476.5	#NUM!	464	#NUM!	451.5	#NUM!	439	#NUM!	426.5	#NUM!	414	#NUM!	401.5	#NUM!	389	#NUM!	376.5	#NUM!	364	#NUM!	351.5	#NUM!	339	#NUM!	326.5	#NUM!	314	#NUM!	301.5	#NUM!	289	1.29916	276.5
	577.5	#NUM!	565	#NUM!	552.5	#NUM!	540	#NUM!	527.5	#NUM!	515	#NUM!	502.5	#NUM!	490	#NUM!	477.5	#NUM!	465	#NUM!	452.5	#NUM!	440	#NUM!	427.5	#NUM!	415	#NUM!	402.5	#NUM!	390	#NUM!	377.5	#NUM!	365	#NUM!	352.5	#NUM!	340	#NUM!	327.5	#NUM!	315	#NUM!	302.5	#NUM!	290	1.31187	277.5
	578.5	#NUM!	566	#NUM!	553.5	#NUM!	541	#NUM!	528.5	#NUM!	516	#NUM!	503.5	#NUM!	491	#NUM!	478.5	#NUM!	466	#NUM!	453.5	#NUM!	441	#NUM!	428.5	#NUM!	416	#NUM!	403.5	#NUM!	391	#NUM!	378.5	#NUM!	366	#NUM!	353.5	#NUM!	341	#NUM!	328.5	#NUM!	316	#NUM!	303.5	#NUM!	291	1.32523	278.5
	579.5	#NUM!	567	#NUM!	554.5	#NUM!	542	#NUM!	529.5	#NUM!	517	#NUM!	504.5	#NUM!	492	#NUM!	479.5	#NUM!	467	#NUM!	454.5	#NUM!	442	#NUM!	429.5	#NUM!	417	#NUM!	404.5	#NUM!	392	#NUM!	379.5	#NUM!	367	#NUM!	354.5	#NUM!	342	#NUM!	329.5	#NUM!	317	#NUM!	304.5	#NUM!	292	1.33934	279.5
	580.5	#NUM!	568	#NUM!	555.5	#NUM!	543	#NUM!	530.5	#NUM!	518	#NUM!	505.5	#NUM!	493	#NUM!	480.5	#NUM!	468	#NUM!	455.5	#NUM!	443	#NUM!	430.5	#NUM!	418	#NUM!	405.5	#NUM!	393	#NUM!	380.5	#NUM!	368	#NUM!	355.5	#NUM!	343	#NUM!	330.5	#NUM!	318	#NUM!	305.5	#NUM!	293	1.35435	280.5
	581.5	#NUM!	569	#NUM!	556.5	#NUM!	544	#NUM!	531.5	#NUM!	519	#NUM!	506.5	#NUM!	494	#NUM!	481.5	#NUM!	469	#NUM!	456.5	#NUM!	444	#NUM!	431.5	#NUM!	419	#NUM!	406.5	#NUM!	394	#NUM!	381.5	#NUM!	369	#NUM!	356.5	#NUM!	344	#NUM!	331.5	#NUM!	319	#NUM!	306.5	#NUM!	294	1.37046	281.5
	582.5	#NUM!	570	#NUM!	557.5	#NUM!	545	#NUM!	532.5	#NUM!	520	#NUM!	507.5	#NUM!	495	#NUM!	482.5	#NUM!	470	#NUM!	457.5	#NUM!	445	#NUM!	432.5	#NUM!	420	#NUM!	407.5	#NUM!	395	#NUM!	382.5	#NUM!	370	#NUM!	357.5	#NUM!	345	#NUM!	332.5	#NUM!	320	#NUM!	307.5	#NUM!	295	1.38797	282.5
	583.5	#NUM!	571	#NUM!	558.5	#NUM!	546	#NUM!	533.5	#NUM!	521	#NUM!	508.5	#NUM!	496	#NUM!	483.5	#NUM!	471	#NUM!	458.5	#NUM!	446	#NUM!	433.5	#NUM!	421	#NUM!	408.5	#NUM!	396	#NUM!	383.5	#NUM!	371	#NUM!	358.5	#NUM!	346	#NUM!	333.5	#NUM!	321	#NUM!	308.5	#NUM!	296	1.40732	283.5
	584.5	#NUM!	572	#NUM!	559.5	#NUM!	547	#NUM!	534.5	#NUM!	522	#NUM!	509.5	#NUM!	497	#NUM!	484.5	#NUM!	472	#NUM!	459.5	#NUM!	447	#NUM!	434.5	#NUM!	422	#NUM!	409.5	#NUM!	397	#NUM!	384.5	#NUM!	372	#NUM!	359.5	#NUM!	347	#NUM!	334.5	#NUM!	322	#NUM!	309.5	#NUM!	297	1.42926	284.5
	585.5	#NUM!	573	#NUM!	560.5	#NUM!	548	#NUM!	535.5	#NUM!	523	#NUM!	510.5	#NUM!	498	#NUM!	485.5	#NUM!	473	#NUM!	460.5	#NUM!	448	#NUM!	435.5	#NUM!	423	#NUM!	410.5	#NUM!	398	#NUM!	385.5	#NUM!	373	#NUM!	360.5	#NUM!	348	#NUM!	335.5	#NUM!	323	#NUM!	310.5	#NUM!	298	1.45526	285.5
	586.5	#NUM!	574	#NUM!	561.5	#NUM!	549	#NUM!	536.5	#NUM!	524	#NUM!	511.5	#NUM!	499	#NUM!	486.5	#NUM!	474	#NUM!	461.5	#NUM!	449	#NUM!	436.5	#NUM!	424	#NUM!	411.5	#NUM!	399	#NUM!	386.5	#NUM!	374	#NUM!	361.5	#NUM!	349	#NUM!	336.5	#NUM!	324	#NUM!	311.5	#NUM!	299	1.48912	286.5
	587.5	#NUM!	575	#NUM!	562.5	#NUM!	550	#NUM!	537.5	#NUM!	525	#NUM!	512.5	#NUM!	500	#NUM!	487.5	#NUM!	475	#NUM!	462.5	#NUM!	450	#NUM!	437.5	#NUM!	425	#NUM!	412.5	#NUM!	400	#NUM!	387.5	#NUM!	375	#NUM!	362.5	#NUM!	350	#NUM!	337.5	#NUM!	325	#NUM!	312.5	#NUM!	300	1.5708	287.5
	588.5	#NUM!	576	#NUM!	563.5	#NUM!	551	#NUM!	538.5	#NUM!	526	#NUM!	513.5	#NUM!	501	#NUM!	488.5	#NUM!	476	#NUM!	463.5	#NUM!	451	#NUM!	438.5	#NUM!	426	#NUM!	413.5	#NUM!	401	#NUM!	388.5	#NUM!	376	#NUM!	363.5	#NUM!	351	#NUM!	338.5	#NUM!	326	#NUM!	313.5	#NUM!	301	#NUM!	288.5
	589.5	#NUM!	577	#NUM!	564.5	#NUM!	552	#NUM!	539.5	#NUM!	527	#NUM!	514.5	#NUM!	502	#NUM!	489.5	#NUM!	477	#NUM!	464.5	#NUM!	452	#NUM!	439.5	#NUM!	427	#NUM!	414.5	#NUM!	402	#NUM!	389.5	#NUM!	377	#NUM!	364.5	#NUM!	352	#NUM!	339.5	#NUM!	327	#NUM!	314.5	#NUM!	302	#NUM!	289.5
	590.5	#NUM!	578	#NUM!	565.5	#NUM!	553	#NUM!	540.5	#NUM!	528	#NUM!	515.5	#NUM!	503	#NUM!	490.5	#NUM!	478	#NUM!	465.5	#NUM!	453	#NUM!	440.5	#NUM!	428	#NUM!	415.5	#NUM!	403	#NUM!	390.5	#NUM!	378	#NUM!	365.5	#NUM!	353	#NUM!	340.5	#NUM!	328	#NUM!	315.5	#NUM!	303	#NUM!	290.5
	591.5	#NUM!	579	#NUM!	566.5	#NUM!	554	#NUM!	541.5	#NUM!	529	#NUM!	516.5	#NUM!	504	#NUM!	491.5	#NUM!	479	#NUM!	466.5	#NUM!	454	#NUM!	441.5	#NUM!	429	#NUM!	416.5	#NUM!	404	#NUM!	391.5	#NUM!	379	#NUM!	366.5	#NUM!	354	#NUM!	341.5	#NUM!	329	#NUM!	316.5	#NUM!	304	#NUM!	291.5
	592.5	#NUM!	580	#NUM!	567.5	#NUM!	555	#NUM!	542.5	#NUM!	530	#NUM!	517.5	#NUM!	505	#NUM!	492.5	#NUM!	480	#NUM!	467.5	#NUM!	455	#NUM!	442.5	#NUM!	430	#NUM!	417.5	#NUM!	405	#NUM!	392.5	#NUM!	380	#NUM!	367.5	#NUM!	355	#NUM!	342.5	#NUM!	330	#NUM!	317.5	#NUM!	305	#NUM!	292.5
	593.5	#NUM!	581	#NUM!	568.5	#NUM!	556	#NUM!	543.5	#NUM!	531	#NUM!	518.5	#NUM!	506	#NUM!	493.5	#NUM!	481	#NUM!	468.5	#NUM!	456	#NUM!	443.5	#NUM!	431	#NUM!	418.5	#NUM!	406	#NUM!	393.5	#NUM!	381	#NUM!	368.5	#NUM!	356	#NUM!	343.5	#NUM!	331	#NUM!	318.5	#NUM!	306	#NUM!	293.5
	594.5	#NUM!	582	#NUM!	569.5	#NUM!	557	#NUM!	544.5	#NUM!	532	#NUM!	519.5	#NUM!	507	#NUM!	494.5	#NUM!	482	#NUM!	469.5	#NUM!	457	#NUM!	444.5	#NUM!	432	#NUM!	419.5	#NUM!	407	#NUM!	394.5	#NUM!	382	#NUM!	369.5	#NUM!	357	#NUM!	344.5	#NUM!	332	#NUM!	319.5	#NUM!	307	#NUM!	294.5
	595.5	#NUM!	583	#NUM!	570.5	#NUM!	558	#NUM!	545.5	#NUM!	533	#NUM!	520.5	#NUM!	508	#NUM!	495.5	#NUM!	483	#NUM!	470.5	#NUM!	458	#NUM!	445.5	#NUM!	433	#NUM!	420.5	#NUM!	408	#NUM!	395.5	#NUM!	383	#NUM!	370.5	#NUM!	358	#NUM!	345.5	#NUM!	333	#NUM!	320.5	#NUM!	308	#NUM!	295.5
	596.5	#NUM!	584	#NUM!	571.5	#NUM!	559	#NUM!	546.5	#NUM!	534	#NUM!	521.5	#NUM!	509	#NUM!	496.5	#NUM!	484	#NUM!	471.5	#NUM!	459	#NUM!	446.5	#NUM!	434	#NUM!	421.5	#NUM!	409	#NUM!	396.5	#NUM!	384	#NUM!	371.5	#NUM!	359	#NUM!	346.5	#NUM!	334	#NUM!	321.5	#NUM!	309	#NUM!	296.5
	597.5	#NUM!	585	#NUM!	572.5	#NUM!	560	#NUM!	547.5	#NUM!	535	#NUM!	522.5	#NUM!	510	#NUM!	497.5	#NUM!	485	#NUM!	472.5	#NUM!	460	#NUM!	447.5	#NUM!	435	#NUM!	422.5	#NUM!	410	#NUM!	397.5	#NUM!	385	#NUM!	372.5	#NUM!	360	#NUM!	347.5	#NUM!	335	#NUM!	322.5	#NUM!	310	#NUM!	297.5
	598.5	#NUM!	586	#NUM!	573.5	#NUM!	561	#NUM!	548.5	#NUM!	536	#NUM!	523.5	#NUM!	511	#NUM!	498.5	#NUM!	486	#NUM!	473.5	#NUM!	461	#NUM!	448.5	#NUM!	436	#NUM!	423.5	#NUM!	411	#NUM!	398.5	#NUM!	386	#NUM!	373.5	#NUM!	361	#NUM!	348.5	#NUM!	336	#NUM!	323.5	#NUM!	311	#NUM!	298.5
	599.5	#NUM!	587	#NUM!	574.5	#NUM!	562	#NUM!	549.5	#NUM!	537	#NUM!	524.5	#NUM!	512	#NUM!	499.5	#NUM!	487	#NUM!	474.5	#NUM!	462	#NUM!	449.5	#NUM!	437	#NUM!	424.5	#NUM!	412	#NUM!	399.5	#NUM!	387	#NUM!	374.5	#NUM!	362	#NUM!	349.5	#NUM!	337	#NUM!	324.5	#NUM!	312	#NUM!	299.5
	600.5	#NUM!	588	#NUM!	575.5	#NUM!	563	#NUM!	550.5	#NUM!	538	#NUM!	525.5	#NUM!	513	#NUM!	500.5	#NUM!	488	#NUM!	475.5	#NUM!	463	#NUM!	450.5	#NUM!	438	#NUM!	425.5	#NUM!	413	#NUM!	400.5	#NUM!	388	#NUM!	375.5	#NUM!	363	#NUM!	350.5	#NUM!	338	#NUM!	325.5	#NUM!	313	#NUM!	300.5
	601.5	#NUM!	589	#NUM!	576.5	#NUM!	564	#NUM!	551.5	#NUM!	539	#NUM!	526.5	#NUM!	514	#NUM!	501.5	#NUM!	489	#NUM!	476.5	#NUM!	464	#NUM!	451.5	#NUM!	439	#NUM!	426.5	#NUM!	414	#NUM!	401.5	#NUM!	389	#NUM!	376.5	#NUM!	364	#NUM!	351.5	#NUM!	339	#NUM!	326.5	#NUM!	314	#NUM!	301.5
	602.5	#NUM!	590	#NUM!	577.5	#NUM!	565	#NUM!	552.5	#NUM!	540	#NUM!	527.5	#NUM!	515	#NUM!	502.5	#NUM!	490	#NUM!	477.5	#NUM!	465	#NUM!	452.5	#NUM!	440	#NUM!	427.5	#NUM!	415	#NUM!	402.5	#NUM!	390	#NUM!	377.5	#NUM!	365	#NUM!	352.5	#NUM!	340	#NUM!	327.5	#NUM!	315	#NUM!	302.5
	603.5	#NUM!	591	#NUM!	578.5	#NUM!	566	#NUM!	553.5	#NUM!	541	#NUM!	528.5	#NUM!	516	#NUM!	503.5	#NUM!	491	#NUM!	478.5	#NUM!	466	#NUM!	453.5	#NUM!	441	#NUM!	428.5	#NUM!	416	#NUM!	403.5	#NUM!	391	#NUM!	378.5	#NUM!	366	#NUM!	353.5	#NUM!	341	#NUM!	328.5	#NUM!	316	#NUM!	303.5
	604.5	#NUM!	592	#NUM!	579.5	#NUM!	567	#NUM!	554.5	#NUM!	542	#NUM!	529.5	#NUM!	517	#NUM!	504.5	#NUM!	492	#NUM!	479.5	#NUM!	467	#NUM!	454.5	#NUM!	442	#NUM!	429.5	#NUM!	417	#NUM!	404.5	#NUM!	392	#NUM!	379.5	#NUM!	367	#NUM!	354.5	#NUM!	342	#NUM!	329.5	#NUM!	317	#NUM!	304.5
	605.5	#NUM!	593	#NUM!	580.5	#NUM!	568	#NUM!	555.5	#NUM!	543	#NUM!	530.5	#NUM!	518	#NUM!	505.5	#NUM!	493	#NUM!	480.5	#NUM!	468	#NUM!	455.5	#NUM!	443	#NUM!	430.5	#NUM!	418	#NUM!	405.5	#NUM!	393	#NUM!	380.5	#NUM!	368	#NUM!	355.5	#NUM!	343	#NUM!	330.5	#NUM!	318	#NUM!	305.5
	606.5	#NUM!	594	#NUM!	581.5	#NUM!	569	#NUM!	556.5	#NUM!	544	#NUM!	531.5	#NUM!	519	#NUM!	506.5	#NUM!	494	#NUM!	481.5	#NUM!	469	#NUM!	456.5	#NUM!	444	#NUM!	431.5	#NUM!	419	#NUM!	406.5	#NUM!	394	#NUM!	381.5	#NUM!	369	#NUM!	356.5	#NUM!	344	#NUM!	331.5	#NUM!	319	#NUM!	306.5
	607.5	#NUM!	595	#NUM!	582.5	#NUM!	570	#NUM!	557.5	#NUM!	545	#NUM!	532.5	#NUM!	520	#NUM!	507.5	#NUM!	495	#NUM!	482.5	#NUM!	470	#NUM!	457.5	#NUM!	445	#NUM!	432.5	#NUM!	420	#NUM!	407.5	#NUM!	395	#NUM!	382.5	#NUM!	370	#NUM!	357.5	#NUM!	345	#NUM!	332.5	#NUM!	320	#NUM!	307.5
	608.5	#NUM!	596	#NUM!	583.5	#NUM!	571	#NUM!	558.5	#NUM!	546	#NUM!	533.5	#NUM!	521	#NUM!	508.5	#NUM!	496	#NUM!	483.5	#NUM!	471	#NUM!	458.5	#NUM!	446	#NUM!	433.5	#NUM!	421	#NUM!	408.5	#NUM!	396	#NUM!	383.5	#NUM!	371	#NUM!	358.5	#NUM!	346	#NUM!	333.5	#NUM!	321	#NUM!	308.5
	609.5	#NUM!	597	#NUM!	584.5	#NUM!	572	#NUM!	559.5	#NUM!	547	#NUM!	534.5	#NUM!	522	#NUM!	509.5	#NUM!	497	#NUM!	484.5	#NUM!	472	#NUM!	459.5	#NUM!	447	#NUM!	434.5	#NUM!	422	#NUM!	409.5	#NUM!	397	#NUM!	384.5	#NUM!	372	#NUM!	359.5	#NUM!	347	#NUM!	334.5	#NUM!	322	#NUM!	309.5
	610.5	#NUM!	598	#NUM!	585.5	#NUM!	573	#NUM!	560.5	#NUM!	548	#NUM!	535.5	#NUM!	523	#NUM!	510.5	#NUM!	498	#NUM!	485.5	#NUM!	473	#NUM!	460.5	#NUM!	448	#NUM!	435.5	#NUM!	423	#NUM!	410.5	#NUM!	398	#NUM!	385.5	#NUM!	373	#NUM!	360.5	#NUM!	348	#NUM!	335.5	#NUM!	323	#NUM!	310.5
	611.5	#NUM!	599	#NUM!	586.5	#NUM!	574	#NUM!	561.5	#NUM!	549	#NUM!	536.5	#NUM!	524	#NUM!	511.5	#NUM!	499	#NUM!	486.5	#NUM!	474	#NUM!	461.5	#NUM!	449	#NUM!	436.5	#NUM!	424	#NUM!	411.5	#NUM!	399	#NUM!	386.5	#NUM!	374	#NUM!	361.5	#NUM!	349	#NUM!	336.5	#NUM!	324	#NUM!	311.5
	612.5	#NUM!	600	#NUM!	587.5	#NUM!	575	#NUM!	562.5	#NUM!	550	#NUM!	537.5	#NUM!	525	#NUM!	512.5	#NUM!	500	#NUM!	487.5	#NUM!	475	#NUM!	462.5	#NUM!	450	#NUM!	437.5	#NUM!	425	#NUM!	412.5	#NUM!	400	#NUM!	387.5	#NUM!	375	#NUM!	362.5	#NUM!	350	#NUM!	337.5	#NUM!	325	#NUM!	312.5
	613.5	#NUM!	601	#NUM!	588.5	#NUM!	576	#NUM!	563.5	#NUM!	551	#NUM!	538.5	#NUM!	526	#NUM!	513.5	#NUM!	501	#NUM!	488.5	#NUM!	476	#NUM!	463.5	#NUM!	451	#NUM!	438.5	#NUM!	426	#NUM!	413.5	#NUM!	401	#NUM!	388.5	#NUM!	376	#NUM!	363.5	#NUM!	351	#NUM!	338.5	#NUM!	326	#NUM!	313.5
	614.5	#NUM!	602	#NUM!	589.5	#NUM!	577	#NUM!	564.5	#NUM!	552	#NUM!	539.5	#NUM!	527	#NUM!	514.5	#NUM!	502	#NUM!	489.5	#NUM!	477	#NUM!	464.5	#NUM!	452	#NUM!	439.5	#NUM!	427	#NUM!	414.5	#NUM!	402	#NUM!	389.5	#NUM!	377	#NUM!	364.5	#NUM!	352	#NUM!	339.5	#NUM!	327	#NUM!	314.5
	615.5	#NUM!	603	#NUM!	590.5	#NUM!	578	#NUM!	565.5	#NUM!	553	#NUM!	540.5	#NUM!	528	#NUM!	515.5	#NUM!	503	#NUM!	490.5	#NUM!	478	#NUM!	465.5	#NUM!	453	#NUM!	440.5	#NUM!	428	#NUM!	415.5	#NUM!	403	#NUM!	390.5	#NUM!	378	#NUM!	365.5	#NUM!	353	#NUM!	340.5	#NUM!	328	#NUM!	315.5
	616.5	#NUM!	604	#NUM!	591.5	#NUM!	579	#NUM!	566.5	#NUM!	554	#NUM!	541.5	#NUM!	529	#NUM!	516.5	#NUM!	504	#NUM!	491.5	#NUM!	479	#NUM!	466.5	#NUM!	454	#NUM!	441.5	#NUM!	429	#NUM!	416.5	#NUM!	404	#NUM!	391.5	#NUM!	379	#NUM!	366.5	#NUM!	354	#NUM!	341.5	#NUM!	329	#NUM!	316.5
	617.5	#NUM!	605	#NUM!	592.5	#NUM!	580	#NUM!	567.5	#NUM!	555	#NUM!	542.5	#NUM!	530	#NUM!	517.5	#NUM!	505	#NUM!	492.5	#NUM!	480	#NUM!	467.5	#NUM!	455	#NUM!	442.5	#NUM!	430	#NUM!	417.5	#NUM!	405	#NUM!	392.5	#NUM!	380	#NUM!	367.5	#NUM!	355	#NUM!	342.5	#NUM!	330	#NUM!	317.5
	618.5	#NUM!	606	#NUM!	593.5	#NUM!	581	#NUM!	568.5	#NUM!	556	#NUM!	543.5	#NUM!	531	#NUM!	518.5	#NUM!	506	#NUM!	493.5	#NUM!	481	#NUM!	468.5	#NUM!	456	#NUM!	443.5	#NUM!	431	#NUM!	418.5	#NUM!	406	#NUM!	393.5	#NUM!	381	#NUM!	368.5	#NUM!	356	#NUM!	343.5	#NUM!	331	#NUM!	318.5
	619.5	#NUM!	607	#NUM!	594.5	#NUM!	582	#NUM!	569.5	#NUM!	557	#NUM!	544.5	#NUM!	532	#NUM!	519.5	#NUM!	507	#NUM!	494.5	#NUM!	482	#NUM!	469.5	#NUM!	457	#NUM!	444.5	#NUM!	432	#NUM!	419.5	#NUM!	407	#NUM!	394.5	#NUM!	382	#NUM!	369.5	#NUM!	357	#NUM!	344.5	#NUM!	332	#NUM!	319.5
	620.5	#NUM!	608	#NUM!	595.5	#NUM!	583	#NUM!	570.5	#NUM!	558	#NUM!	545.5	#NUM!	533	#NUM!	520.5	#NUM!	508	#NUM!	495.5	#NUM!	483	#NUM!	470.5	#NUM!	458	#NUM!	445.5	#NUM!	433	#NUM!	420.5	#NUM!	408	#NUM!	395.5	#NUM!	383	#NUM!	370.5	#NUM!	358	#NUM!	345.5	#NUM!	333	#NUM!	320.5
	621.5	#NUM!	609	#NUM!	596.5	#NUM!	584	#NUM!	571.5	#NUM!	559	#NUM!	546.5	#NUM!	534	#NUM!	521.5	#NUM!	509	#NUM!	496.5	#NUM!	484	#NUM!	471.5	#NUM!	459	#NUM!	446.5	#NUM!	434	#NUM!	421.5	#NUM!	409	#NUM!	396.5	#NUM!	384	#NUM!	371.5	#NUM!	359	#NUM!	346.5	#NUM!	334	#NUM!	321.5
	622.5	#NUM!	610	#NUM!	597.5	#NUM!	585	#NUM!	572.5	#NUM!	560	#NUM!	547.5	#NUM!	535	#NUM!	522.5	#NUM!	510	#NUM!	497.5	#NUM!	485	#NUM!	472.5	#NUM!	460	#NUM!	447.5	#NUM!	435	#NUM!	422.5	#NUM!	410	#NUM!	397.5	#NUM!	385	#NUM!	372.5	#NUM!	360	#NUM!	347.5	#NUM!	335	#NUM!	322.5
	623.5	#NUM!	611	#NUM!	598.5	#NUM!	586	#NUM!	573.5	#NUM!	561	#NUM!	548.5	#NUM!	536	#NUM!	523.5	#NUM!	511	#NUM!	498.5	#NUM!	486	#NUM!	473.5	#NUM!	461	#NUM!	448.5	#NUM!	436	#NUM!	423.5	#NUM!	411	#NUM!	398.5	#NUM!	386	#NUM!	373.5	#NUM!	361	#NUM!	348.5	#NUM!	336	#NUM!	323.5
	624.5	#NUM!	612	#NUM!	599.5	#NUM!	587	#NUM!	574.5	#NUM!	562	#NUM!	549.5	#NUM!	537	#NUM!	524.5	#NUM!	512	#NUM!	499.5	#NUM!	487	#NUM!	474.5	#NUM!	462	#NUM!	449.5	#NUM!	437	#NUM!	424.5	#NUM!	412	#NUM!	399.5	#NUM!	387	#NUM!	374.5	#NUM!	362	#NUM!	349.5	#NUM!	337	#NUM!	324.5
	625.5	#NUM!	613	#NUM!	600.5	#NUM!	588	#NUM!	575.5	#NUM!	563	#NUM!	550.5	#NUM!	538	#NUM!	525.5	#NUM!	513	#NUM!	500.5	#NUM!	488	#NUM!	475.5	#NUM!	463	#NUM!	450.5	#NUM!	438	#NUM!	425.5	#NUM!	413	#NUM!	400.5	#NUM!	388	#NUM!	375.5	#NUM!	363	#NUM!	350.5	#NUM!	338	#NUM!	325.5
	626.5	#NUM!	614	#NUM!	601.5	#NUM!	589	#NUM!	576.5	#NUM!	564	#NUM!	551.5	#NUM!	539	#NUM!	526.5	#NUM!	514	#NUM!	501.5	#NUM!	489	#NUM!	476.5	#NUM!	464	#NUM!	451.5	#NUM!	439	#NUM!	426.5	#NUM!	414	#NUM!	401.5	#NUM!	389	#NUM!	376.5	#NUM!	364	#NUM!	351.5	#NUM!	339	#NUM!	326.5
	627.5	#NUM!	615	#NUM!	602.5	#NUM!	590	#NUM!	577.5	#NUM!	565	#NUM!	552.5	#NUM!	540	#NUM!	527.5	#NUM!	515	#NUM!	502.5	#NUM!	490	#NUM!	477.5	#NUM!	465	#NUM!	452.5	#NUM!	440	#NUM!	427.5	#NUM!	415	#NUM!	402.5	#NUM!	390	#NUM!	377.5	#NUM!	365	#NUM!	352.5	#NUM!	340	#NUM!	327.5
	628.5	#NUM!	616	#NUM!	603.5	#NUM!	591	#NUM!	578.5	#NUM!	566	#NUM!	553.5	#NUM!	541	#NUM!	528.5	#NUM!	516	#NUM!	503.5	#NUM!	491	#NUM!	478.5	#NUM!	466	#NUM!	453.5	#NUM!	441	#NUM!	428.5	#NUM!	416	#NUM!	403.5	#NUM!	391	#NUM!	378.5	#NUM!	366	#NUM!	353.5	#NUM!	341	#NUM!	328.5
	629.5	#NUM!	617	#NUM!	604.5	#NUM!	592	#NUM!	579.5	#NUM!	567	#NUM!	554.5	#NUM!	542	#NUM!	529.5	#NUM!	517	#NUM!	504.5	#NUM!	492	#NUM!	479.5	#NUM!	467	#NUM!	454.5	#NUM!	442	#NUM!	429.5	#NUM!	417	#NUM!	404.5	#NUM!	392	#NUM!	379.5	#NUM!	367	#NUM!	354.5	#NUM!	342	#NUM!	329.5
	630.5	#NUM!	618	#NUM!	605.5	#NUM!	593	#NUM!	580.5	#NUM!	568	#NUM!	555.5	#NUM!	543	#NUM!	530.5	#NUM!	518	#NUM!	505.5	#NUM!	493	#NUM!	480.5	#NUM!	468	#NUM!	455.5	#NUM!	443	#NUM!	430.5	#NUM!	418	#NUM!	405.5	#NUM!	393	#NUM!	380.5	#NUM!	368	#NUM!	355.5	#NUM!	343	#NUM!	330.5
	631.5	#NUM!	619	#NUM!	606.5	#NUM!	594	#NUM!	581.5	#NUM!	569	#NUM!	556.5	#NUM!	544	#NUM!	531.5	#NUM!	519	#NUM!	506.5	#NUM!	494	#NUM!	481.5	#NUM!	469	#NUM!	456.5	#NUM!	444	#NUM!	431.5	#NUM!	419	#NUM!	406.5	#NUM!	394	#NUM!	381.5	#NUM!	369	#NUM!	356.5	#NUM!	344	#NUM!	331.5
	632.5	#NUM!	620	#NUM!	607.5	#NUM!	595	#NUM!	582.5	#NUM!	570	#NUM!	557.5	#NUM!	545	#NUM!	532.5	#NUM!	520	#NUM!	507.5	#NUM!	495	#NUM!	482.5	#NUM!	470	#NUM!	457.5	#NUM!	445	#NUM!	432.5	#NUM!	420	#NUM!	407.5	#NUM!	395	#NUM!	382.5	#NUM!	370	#NUM!	357.5	#NUM!	345	#NUM!	332.5
	633.5	#NUM!	621	#NUM!	608.5	#NUM!	596	#NUM!	583.5	#NUM!	571	#NUM!	558.5	#NUM!	546	#NUM!	533.5	#NUM!	521	#NUM!	508.5	#NUM!	496	#NUM!	483.5	#NUM!	471	#NUM!	458.5	#NUM!	446	#NUM!	433.5	#NUM!	421	#NUM!	408.5	#NUM!	396	#NUM!	383.5	#NUM!	371	#NUM!	358.5	#NUM!	346	#NUM!	333.5
	634.5	#NUM!	622	#NUM!	609.5	#NUM!	597	#NUM!	584.5	#NUM!	572	#NUM!	559.5	#NUM!	547	#NUM!	534.5	#NUM!	522	#NUM!	509.5	#NUM!	497	#NUM!	484.5	#NUM!	472	#NUM!	459.5	#NUM!	447	#NUM!	434.5	#NUM!	422	#NUM!	409.5	#NUM!	397	#NUM!	384.5	#NUM!	372	#NUM!	359.5	#NUM!	347	#NUM!	334.5
	635.5	#NUM!	623	#NUM!	610.5	#NUM!	598	#NUM!	585.5	#NUM!	573	#NUM!	560.5	#NUM!	548	#NUM!	535.5	#NUM!	523	#NUM!	510.5	#NUM!	498	#NUM!	485.5	#NUM!	473	#NUM!	460.5	#NUM!	448	#NUM!	435.5	#NUM!	423	#NUM!	410.5	#NUM!	398	#NUM!	385.5	#NUM!	373	#NUM!	360.5	#NUM!	348	#NUM!	335.5
	636.5	#NUM!	624	#NUM!	611.5	#NUM!	599	#NUM!	586.5	#NUM!	574	#NUM!	561.5	#NUM!	549	#NUM!	536.5	#NUM!	524	#NUM!	511.5	#NUM!	499	#NUM!	486.5	#NUM!	474	#NUM!	461.5	#NUM!	449	#NUM!	436.5	#NUM!	424	#NUM!	411.5	#NUM!	399	#NUM!	386.5	#NUM!	374	#NUM!	361.5	#NUM!	349	#NUM!	336.5
	637.5	#NUM!	625	#NUM!	612.5	#NUM!	600	#NUM!	587.5	#NUM!	575	#NUM!	562.5	#NUM!	550	#NUM!	537.5	#NUM!	525	#NUM!	512.5	#NUM!	500	#NUM!	487.5	#NUM!	475	#NUM!	462.5	#NUM!	450	#NUM!	437.5	#NUM!	425	#NUM!	412.5	#NUM!	400	#NUM!	387.5	#NUM!	375	#NUM!	362.5	#NUM!	350	#NUM!	337.5
	638.5	#NUM!	626	#NUM!	613.5	#NUM!	601	#NUM!	588.5	#NUM!	576	#NUM!	563.5	#NUM!	551	#NUM!	538.5	#NUM!	526	#NUM!	513.5	#NUM!	501	#NUM!	488.5	#NUM!	476	#NUM!	463.5	#NUM!	451	#NUM!	438.5	#NUM!	426	#NUM!	413.5	#NUM!	401	#NUM!	388.5	#NUM!	376	#NUM!	363.5	#NUM!	351	#NUM!	338.5
	639.5	#NUM!	627	#NUM!	614.5	#NUM!	602	#NUM!	589.5	#NUM!	577	#NUM!	564.5	#NUM!	552	#NUM!	539.5	#NUM!	527	#NUM!	514.5	#NUM!	502	#NUM!	489.5	#NUM!	477	#NUM!	464.5	#NUM!	452	#NUM!	439.5	#NUM!	427	#NUM!	414.5	#NUM!	402	#NUM!	389.5	#NUM!	377	#NUM!	364.5	#NUM!	352	#NUM!	339.5
	640.5	#NUM!	628	#NUM!	615.5	#NUM!	603	#NUM!	590.5	#NUM!	578	#NUM!	565.5	#NUM!	553	#NUM!	540.5	#NUM!	528	#NUM!	515.5	#NUM!	503	#NUM!	490.5	#NUM!	478	#NUM!	465.5	#NUM!	453	#NUM!	440.5	#NUM!	428	#NUM!	415.5	#NUM!	403	#NUM!	390.5	#NUM!	378	#NUM!	365.5	#NUM!	353	#NUM!	340.5
	641.5	#NUM!	629	#NUM!	616.5	#NUM!	604	#NUM!	591.5	#NUM!	579	#NUM!	566.5	#NUM!	554	#NUM!	541.5	#NUM!	529	#NUM!	516.5	#NUM!	504	#NUM!	491.5	#NUM!	479	#NUM!	466.5	#NUM!	454	#NUM!	441.5	#NUM!	429	#NUM!	416.5	#NUM!	404	#NUM!	391.5	#NUM!	379	#NUM!	366.5	#NUM!	354	#NUM!	341.5
	642.5	#NUM!	630	#NUM!	617.5	#NUM!	605	#NUM!	592.5	#NUM!	580	#NUM!	567.5	#NUM!	555	#NUM!	542.5	#NUM!	530	#NUM!	517.5	#NUM!	505	#NUM!	492.5	#NUM!	480	#NUM!	467.5	#NUM!	455	#NUM!	442.5	#NUM!	430	#NUM!	417.5	#NUM!	405	#NUM!	392.5	#NUM!	380	#NUM!	367.5	#NUM!	355	#NUM!	342.5
	643.5	#NUM!	631	#NUM!	618.5	#NUM!	606	#NUM!	593.5	#NUM!	581	#NUM!	568.5	#NUM!	556	#NUM!	543.5	#NUM!	531	#NUM!	518.5	#NUM!	506	#NUM!	493.5	#NUM!	481	#NUM!	468.5	#NUM!	456	#NUM!	443.5	#NUM!	431	#NUM!	418.5	#NUM!	406	#NUM!	393.5	#NUM!	381	#NUM!	368.5	#NUM!	356	#NUM!	343.5
	644.5	#NUM!	632	#NUM!	619.5	#NUM!	607	#NUM!	594.5	#NUM!	582	#NUM!	569.5	#NUM!	557	#NUM!	544.5	#NUM!	532	#NUM!	519.5	#NUM!	507	#NUM!	494.5	#NUM!	482	#NUM!	469.5	#NUM!	457	#NUM!	444.5	#NUM!	432	#NUM!	419.5	#NUM!	407	#NUM!	394.5	#NUM!	382	#NUM!	369.5	#NUM!	357	#NUM!	344.5
	645.5	#NUM!	633	#NUM!	620.5	#NUM!	608	#NUM!	595.5	#NUM!	583	#NUM!	570.5	#NUM!	558	#NUM!	545.5	#NUM!	533	#NUM!	520.5	#NUM!	508	#NUM!	495.5	#NUM!	483	#NUM!	470.5	#NUM!	458	#NUM!	445.5	#NUM!	433	#NUM!	420.5	#NUM!	408	#NUM!	395.5	#NUM!	383	#NUM!	370.5	#NUM!	358	#NUM!	345.5
	646.5	#NUM!	634	#NUM!	621.5	#NUM!	609	#NUM!	596.5	#NUM!	584	#NUM!	571.5	#NUM!	559	#NUM!	546.5	#NUM!	534	#NUM!	521.5	#NUM!	509	#NUM!	496.5	#NUM!	484	#NUM!	471.5	#NUM!	459	#NUM!	446.5	#NUM!	434	#NUM!	421.5	#NUM!	409	#NUM!	396.5	#NUM!	384	#NUM!	371.5	#NUM!	359	#NUM!	346.5
	647.5	#NUM!	635	#NUM!	622.5	#NUM!	610	#NUM!	597.5	#NUM!	585	#NUM!	572.5	#NUM!	560	#NUM!	547.5	#NUM!	535	#NUM!	522.5	#NUM!	510	#NUM!	497.5	#NUM!	485	#NUM!	472.5	#NUM!	460	#NUM!	447.5	#NUM!	435	#NUM!	422.5	#NUM!	410	#NUM!	397.5	#NUM!	385	#NUM!	372.5	#NUM!	360	#NUM!	347.5
	648.5	#NUM!	636	#NUM!	623.5	#NUM!	611	#NUM!	598.5	#NUM!	586	#NUM!	573.5	#NUM!	561	#NUM!	548.5	#NUM!	536	#NUM!	523.5	#NUM!	511	#NUM!	498.5	#NUM!	486	#NUM!	473.5	#NUM!	461	#NUM!	448.5	#NUM!	436	#NUM!	423.5	#NUM!	411	#NUM!	398.5	#NUM!	386	#NUM!	373.5	#NUM!	361	#NUM!	348.5
	649.5	#NUM!	637	#NUM!	624.5	#NUM!	612	#NUM!	599.5	#NUM!	587	#NUM!	574.5	#NUM!	562	#NUM!	549.5	#NUM!	537	#NUM!	524.5	#NUM!	512	#NUM!	499.5	#NUM!	487	#NUM!	474.5	#NUM!	462	#NUM!	449.5	#NUM!	437	#NUM!	424.5	#NUM!	412	#NUM!	399.5	#NUM!	387	#NUM!	374.5	#NUM!	362	#NUM!	349.5
	650.5	#NUM!	638	#NUM!	625.5	#NUM!	613	#NUM!	600.5	#NUM!	588	#NUM!	575.5	#NUM!	563	#NUM!	550.5	#NUM!	538	#NUM!	525.5	#NUM!	513	#NUM!	500.5	#NUM!	488	#NUM!	475.5	#NUM!	463	#NUM!	450.5	#NUM!	438	#NUM!	425.5	#NUM!	413	#NUM!	400.5	#NUM!	388	#NUM!	375.5	#NUM!	363	#NUM!	350.5
	651.5	#NUM!	639	#NUM!	626.5	#NUM!	614	#NUM!	601.5	#NUM!	589	#NUM!	576.5	#NUM!	564	#NUM!	551.5	#NUM!	539	#NUM!	526.5	#NUM!	514	#NUM!	501.5	#NUM!	489	#NUM!	476.5	#NUM!	464	#NUM!	451.5	#NUM!	439	#NUM!	426.5	#NUM!	414	#NUM!	401.5	#NUM!	389	#NUM!	376.5	#NUM!	364	#NUM!	351.5
	652.5	#NUM!	640	#NUM!	627.5	#NUM!	615	#NUM!	602.5	#NUM!	590	#NUM!	577.5	#NUM!	565	#NUM!	552.5	#NUM!	540	#NUM!	527.5	#NUM!	515	#NUM!	502.5	#NUM!	490	#NUM!	477.5	#NUM!	465	#NUM!	452.5	#NUM!	440	#NUM!	427.5	#NUM!	415	#NUM!	402.5	#NUM!	390	#NUM!	377.5	#NUM!	365	#NUM!	352.5
	653.5	#NUM!	641	#NUM!	628.5	#NUM!	616	#NUM!	603.5	#NUM!	591	#NUM!	578.5	#NUM!	566	#NUM!	553.5	#NUM!	541	#NUM!	528.5	#NUM!	516	#NUM!	503.5	#NUM!	491	#NUM!	478.5	#NUM!	466	#NUM!	453.5	#NUM!	441	#NUM!	428.5	#NUM!	416	#NUM!	403.5	#NUM!	391	#NUM!	378.5	#NUM!	366	#NUM!	353.5
	654.5	#NUM!	642	#NUM!	629.5	#NUM!	617	#NUM!	604.5	#NUM!	592	#NUM!	579.5	#NUM!	567	#NUM!	554.5	#NUM!	542	#NUM!	529.5	#NUM!	517	#NUM!	504.5	#NUM!	492	#NUM!	479.5	#NUM!	467	#NUM!	454.5	#NUM!	442	#NUM!	429.5	#NUM!	417	#NUM!	404.5	#NUM!	392	#NUM!	379.5	#NUM!	367	#NUM!	354.5
	655.5	#NUM!	643	#NUM!	630.5	#NUM!	618	#NUM!	605.5	#NUM!	593	#NUM!	580.5	#NUM!	568	#NUM!	555.5	#NUM!	543	#NUM!	530.5	#NUM!	518	#NUM!	505.5	#NUM!	493	#NUM!	480.5	#NUM!	468	#NUM!	455.5	#NUM!	443	#NUM!	430.5	#NUM!	418	#NUM!	405.5	#NUM!	393	#NUM!	380.5	#NUM!	368	#NUM!	355.5
	656.5	#NUM!	644	#NUM!	631.5	#NUM!	619	#NUM!	606.5	#NUM!	594	#NUM!	581.5	#NUM!	569	#NUM!	556.5	#NUM!	544	#NUM!	531.5	#NUM!	519	#NUM!	506.5	#NUM!	494	#NUM!	481.5	#NUM!	469	#NUM!	456.5	#NUM!	444	#NUM!	431.5	#NUM!	419	#NUM!	406.5	#NUM!	394	#NUM!	381.5	#NUM!	369	#NUM!	356.5
	657.5	#NUM!	645	#NUM!	632.5	#NUM!	620	#NUM!	607.5	#NUM!	595	#NUM!	582.5	#NUM!	570	#NUM!	557.5	#NUM!	545	#NUM!	532.5	#NUM!	520	#NUM!	507.5	#NUM!	495	#NUM!	482.5	#NUM!	470	#NUM!	457.5	#NUM!	445	#NUM!	432.5	#NUM!	420	#NUM!	407.5	#NUM!	395	#NUM!	382.5	#NUM!	370	#NUM!	357.5
	658.5	#NUM!	646	#NUM!	633.5	#NUM!	621	#NUM!	608.5	#NUM!	596	#NUM!	583.5	#NUM!	571	#NUM!	558.5	#NUM!	546	#NUM!	533.5	#NUM!	521	#NUM!	508.5	#NUM!	496	#NUM!	483.5	#NUM!	471	#NUM!	458.5	#NUM!	446	#NUM!	433.5	#NUM!	421	#NUM!	408.5	#NUM!	396	#NUM!	383.5	#NUM!	371	#NUM!	358.5
	659.5	#NUM!	647	#NUM!	634.5	#NUM!	622	#NUM!	609.5	#NUM!	597	#NUM!	584.5	#NUM!	572	#NUM!	559.5	#NUM!	547	#NUM!	534.5	#NUM!	522	#NUM!	509.5	#NUM!	497	#NUM!	484.5	#NUM!	472	#NUM!	459.5	#NUM!	447	#NUM!	434.5	#NUM!	422	#NUM!	409.5	#NUM!	397	#NUM!	384.5	#NUM!	372	#NUM!	359.5
	660.5	#NUM!	648	#NUM!	635.5	#NUM!	623	#NUM!	610.5	#NUM!	598	#NUM!	585.5	#NUM!	573	#NUM!	560.5	#NUM!	548	#NUM!	535.5	#NUM!	523	#NUM!	510.5	#NUM!	498	#NUM!	485.5	#NUM!	473	#NUM!	460.5	#NUM!	448	#NUM!	435.5	#NUM!	423	#NUM!	410.5	#NUM!	398	#NUM!	385.5	#NUM!	373	#NUM!	360.5
	661.5	#NUM!	649	#NUM!	636.5	#NUM!	624	#NUM!	611.5	#NUM!	599	#NUM!	586.5	#NUM!	574	#NUM!	561.5	#NUM!	549	#NUM!	536.5	#NUM!	524	#NUM!	511.5	#NUM!	499	#NUM!	486.5	#NUM!	474	#NUM!	461.5	#NUM!	449	#NUM!	436.5	#NUM!	424	#NUM!	411.5	#NUM!	399	#NUM!	386.5	#NUM!	374	#NUM!	361.5
	662.5	#NUM!	650	#NUM!	637.5	#NUM!	625	#NUM!	612.5	#NUM!	600	#NUM!	587.5	#NUM!	575	#NUM!	562.5	#NUM!	550	#NUM!	537.5	#NUM!	525	#NUM!	512.5	#NUM!	500	#NUM!	487.5	#NUM!	475	#NUM!	462.5	#NUM!	450	#NUM!	437.5	#NUM!	425	#NUM!	412.5	#NUM!	400	#NUM!	387.5	#NUM!	375	#NUM!	362.5
	663.5	#NUM!	651	#NUM!	638.5	#NUM!	626	#NUM!	613.5	#NUM!	601	#NUM!	588.5	#NUM!	576	#NUM!	563.5	#NUM!	551	#NUM!	538.5	#NUM!	526	#NUM!	513.5	#NUM!	501	#NUM!	488.5	#NUM!	476	#NUM!	463.5	#NUM!	451	#NUM!	438.5	#NUM!	426	#NUM!	413.5	#NUM!	401	#NUM!	388.5	#NUM!	376	#NUM!	363.5
	664.5	#NUM!	652	#NUM!	639.5	#NUM!	627	#NUM!	614.5	#NUM!	602	#NUM!	589.5	#NUM!	577	#NUM!	564.5	#NUM!	552	#NUM!	539.5	#NUM!	527	#NUM!	514.5	#NUM!	502	#NUM!	489.5	#NUM!	477	#NUM!	464.5	#NUM!	452	#NUM!	439.5	#NUM!	427	#NUM!	414.5	#NUM!	402	#NUM!	389.5	#NUM!	377	#NUM!	364.5
	665.5	#NUM!	653	#NUM!	640.5	#NUM!	628	#NUM!	615.5	#NUM!	603	#NUM!	590.5	#NUM!	578	#NUM!	565.5	#NUM!	553	#NUM!	540.5	#NUM!	528	#NUM!	515.5	#NUM!	503	#NUM!	490.5	#NUM!	478	#NUM!	465.5	#NUM!	453	#NUM!	440.5	#NUM!	428	#NUM!	415.5	#NUM!	403	#NUM!	390.5	#NUM!	378	#NUM!	365.5
	666.5	#NUM!	654	#NUM!	641.5	#NUM!	629	#NUM!	616.5	#NUM!	604	#NUM!	591.5	#NUM!	579	#NUM!	566.5	#NUM!	554	#NUM!	541.5	#NUM!	529	#NUM!	516.5	#NUM!	504	#NUM!	491.5	#NUM!	479	#NUM!	466.5	#NUM!	454	#NUM!	441.5	#NUM!	429	#NUM!	416.5	#NUM!	404	#NUM!	391.5	#NUM!	379	#NUM!	366.5
	667.5	#NUM!	655	#NUM!	642.5	#NUM!	630	#NUM!	617.5	#NUM!	605	#NUM!	592.5	#NUM!	580	#NUM!	567.5	#NUM!	555	#NUM!	542.5	#NUM!	530	#NUM!	517.5	#NUM!	505	#NUM!	492.5	#NUM!	480	#NUM!	467.5	#NUM!	455	#NUM!	442.5	#NUM!	430	#NUM!	417.5	#NUM!	405	#NUM!	392.5	#NUM!	380	#NUM!	367.5
	668.5	#NUM!	656	#NUM!	643.5	#NUM!	631	#NUM!	618.5	#NUM!	606	#NUM!	593.5	#NUM!	581	#NUM!	568.5	#NUM!	556	#NUM!	543.5	#NUM!	531	#NUM!	518.5	#NUM!	506	#NUM!	493.5	#NUM!	481	#NUM!	468.5	#NUM!	456	#NUM!	443.5	#NUM!	431	#NUM!	418.5	#NUM!	406	#NUM!	393.5	#NUM!	381	#NUM!	368.5
	669.5	#NUM!	657	#NUM!	644.5	#NUM!	632	#NUM!	619.5	#NUM!	607	#NUM!	594.5	#NUM!	582	#NUM!	569.5	#NUM!	557	#NUM!	544.5	#NUM!	532	#NUM!	519.5	#NUM!	507	#NUM!	494.5	#NUM!	482	#NUM!	469.5	#NUM!	457	#NUM!	444.5	#NUM!	432	#NUM!	419.5	#NUM!	407	#NUM!	394.5	#NUM!	382	#NUM!	369.5
	670.5	#NUM!	658	#NUM!	645.5	#NUM!	633	#NUM!	620.5	#NUM!	608	#NUM!	595.5	#NUM!	583	#NUM!	570.5	#NUM!	558	#NUM!	545.5	#NUM!	533	#NUM!	520.5	#NUM!	508	#NUM!	495.5	#NUM!	483	#NUM!	470.5	#NUM!	458	#NUM!	445.5	#NUM!	433	#NUM!	420.5	#NUM!	408	#NUM!	395.5	#NUM!	383	#NUM!	370.5
	671.5	#NUM!	659	#NUM!	646.5	#NUM!	634	#NUM!	621.5	#NUM!	609	#NUM!	596.5	#NUM!	584	#NUM!	571.5	#NUM!	559	#NUM!	546.5	#NUM!	534	#NUM!	521.5	#NUM!	509	#NUM!	496.5	#NUM!	484	#NUM!	471.5	#NUM!	459	#NUM!	446.5	#NUM!	434	#NUM!	421.5	#NUM!	409	#NUM!	396.5	#NUM!	384	#NUM!	371.5
	672.5	#NUM!	660	#NUM!	647.5	#NUM!	635	#NUM!	622.5	#NUM!	610	#NUM!	597.5	#NUM!	585	#NUM!	572.5	#NUM!	560	#NUM!	547.5	#NUM!	535	#NUM!	522.5	#NUM!	510	#NUM!	497.5	#NUM!	485	#NUM!	472.5	#NUM!	460	#NUM!	447.5	#NUM!	435	#NUM!	422.5	#NUM!	410	#NUM!	397.5	#NUM!	385	#NUM!	372.5
	673.5	#NUM!	661	#NUM!	648.5	#NUM!	636	#NUM!	623.5	#NUM!	611	#NUM!	598.5	#NUM!	586	#NUM!	573.5	#NUM!	561	#NUM!	548.5	#NUM!	536	#NUM!	523.5	#NUM!	511	#NUM!	498.5	#NUM!	486	#NUM!	473.5	#NUM!	461	#NUM!	448.5	#NUM!	436	#NUM!	423.5	#NUM!	411	#NUM!	398.5	#NUM!	386	#NUM!	373.5
	674.5	#NUM!	662	#NUM!	649.5	#NUM!	637	#NUM!	624.5	#NUM!	612	#NUM!	599.5	#NUM!	587	#NUM!	574.5	#NUM!	562	#NUM!	549.5	#NUM!	537	#NUM!	524.5	#NUM!	512	#NUM!	499.5	#NUM!	487	#NUM!	474.5	#NUM!	462	#NUM!	449.5	#NUM!	437	#NUM!	424.5	#NUM!	412	#NUM!	399.5	#NUM!	387	#NUM!	374.5
	675.5	#NUM!	663	#NUM!	650.5	#NUM!	638	#NUM!	625.5	#NUM!	613	#NUM!	600.5	#NUM!	588	#NUM!	575.5	#NUM!	563	#NUM!	550.5	#NUM!	538	#NUM!	525.5	#NUM!	513	#NUM!	500.5	#NUM!	488	#NUM!	475.5	#NUM!	463	#NUM!	450.5	#NUM!	438	#NUM!	425.5	#NUM!	413	#NUM!	400.5	#NUM!	388	#NUM!	375.5
	676.5	#NUM!	664	#NUM!	651.5	#NUM!	639	#NUM!	626.5	#NUM!	614	#NUM!	601.5	#NUM!	589	#NUM!	576.5	#NUM!	564	#NUM!	551.5	#NUM!	539	#NUM!	526.5	#NUM!	514	#NUM!	501.5	#NUM!	489	#NUM!	476.5	#NUM!	464	#NUM!	451.5	#NUM!	439	#NUM!	426.5	#NUM!	414	#NUM!	401.5	#NUM!	389	#NUM!	376.5
	677.5	#NUM!	665	#NUM!	652.5	#NUM!	640	#NUM!	627.5	#NUM!	615	#NUM!	602.5	#NUM!	590	#NUM!	577.5	#NUM!	565	#NUM!	552.5	#NUM!	540	#NUM!	527.5	#NUM!	515	#NUM!	502.5	#NUM!	490	#NUM!	477.5	#NUM!	465	#NUM!	452.5	#NUM!	440	#NUM!	427.5	#NUM!	415	#NUM!	402.5	#NUM!	390	#NUM!	377.5
	678.5	#NUM!	666	#NUM!	653.5	#NUM!	641	#NUM!	628.5	#NUM!	616	#NUM!	603.5	#NUM!	591	#NUM!	578.5	#NUM!	566	#NUM!	553.5	#NUM!	541	#NUM!	528.5	#NUM!	516	#NUM!	503.5	#NUM!	491	#NUM!	478.5	#NUM!	466	#NUM!	453.5	#NUM!	441	#NUM!	428.5	#NUM!	416	#NUM!	403.5	#NUM!	391	#NUM!	378.5
	679.5	#NUM!	667	#NUM!	654.5	#NUM!	642	#NUM!	629.5	#NUM!	617	#NUM!	604.5	#NUM!	592	#NUM!	579.5	#NUM!	567	#NUM!	554.5	#NUM!	542	#NUM!	529.5	#NUM!	517	#NUM!	504.5	#NUM!	492	#NUM!	479.5	#NUM!	467	#NUM!	454.5	#NUM!	442	#NUM!	429.5	#NUM!	417	#NUM!	404.5	#NUM!	392	#NUM!	379.5
	680.5	#NUM!	668	#NUM!	655.5	#NUM!	643	#NUM!	630.5	#NUM!	618	#NUM!	605.5	#NUM!	593	#NUM!	580.5	#NUM!	568	#NUM!	555.5	#NUM!	543	#NUM!	530.5	#NUM!	518	#NUM!	505.5	#NUM!	493	#NUM!	480.5	#NUM!	468	#NUM!	455.5	#NUM!	443	#NUM!	430.5	#NUM!	418	#NUM!	405.5	#NUM!	393	#NUM!	380.5
	681.5	#NUM!	669	#NUM!	656.5	#NUM!	644	#NUM!	631.5	#NUM!	619	#NUM!	606.5	#NUM!	594	#NUM!	581.5	#NUM!	569	#NUM!	556.5	#NUM!	544	#NUM!	531.5	#NUM!	519	#NUM!	506.5	#NUM!	494	#NUM!	481.5	#NUM!	469	#NUM!	456.5	#NUM!	444	#NUM!	431.5	#NUM!	419	#NUM!	406.5	#NUM!	394	#NUM!	381.5
	682.5	#NUM!	670	#NUM!	657.5	#NUM!	645	#NUM!	632.5	#NUM!	620	#NUM!	607.5	#NUM!	595	#NUM!	582.5	#NUM!	570	#NUM!	557.5	#NUM!	545	#NUM!	532.5	#NUM!	520	#NUM!	507.5	#NUM!	495	#NUM!	482.5	#NUM!	470	#NUM!	457.5	#NUM!	445	#NUM!	432.5	#NUM!	420	#NUM!	407.5	#NUM!	395	#NUM!	382.5
	683.5	#NUM!	671	#NUM!	658.5	#NUM!	646	#NUM!	633.5	#NUM!	621	#NUM!	608.5	#NUM!	596	#NUM!	583.5	#NUM!	571	#NUM!	558.5	#NUM!	546	#NUM!	533.5	#NUM!	521	#NUM!	508.5	#NUM!	496	#NUM!	483.5	#NUM!	471	#NUM!	458.5	#NUM!	446	#NUM!	433.5	#NUM!	421	#NUM!	408.5	#NUM!	396	#NUM!	383.5
	684.5	#NUM!	672	#NUM!	659.5	#NUM!	647	#NUM!	634.5	#NUM!	622	#NUM!	609.5	#NUM!	597	#NUM!	584.5	#NUM!	572	#NUM!	559.5	#NUM!	547	#NUM!	534.5	#NUM!	522	#NUM!	509.5	#NUM!	497	#NUM!	484.5	#NUM!	472	#NUM!	459.5	#NUM!	447	#NUM!	434.5	#NUM!	422	#NUM!	409.5	#NUM!	397	#NUM!	384.5
	685.5	#NUM!	673	#NUM!	660.5	#NUM!	648	#NUM!	635.5	#NUM!	623	#NUM!	610.5	#NUM!	598	#NUM!	585.5	#NUM!	573	#NUM!	560.5	#NUM!	548	#NUM!	535.5	#NUM!	523	#NUM!	510.5	#NUM!	498	#NUM!	485.5	#NUM!	473	#NUM!	460.5	#NUM!	448	#NUM!	435.5	#NUM!	423	#NUM!	410.5	#NUM!	398	#NUM!	385.5
	686.5	#NUM!	674	#NUM!	661.5	#NUM!	649	#NUM!	636.5	#NUM!	624	#NUM!	611.5	#NUM!	599	#NUM!	586.5	#NUM!	574	#NUM!	561.5	#NUM!	549	#NUM!	536.5	#NUM!	524	#NUM!	511.5	#NUM!	499	#NUM!	486.5	#NUM!	474	#NUM!	461.5	#NUM!	449	#NUM!	436.5	#NUM!	424	#NUM!	411.5	#NUM!	399	#NUM!	386.5
	687.5	#NUM!	675	#NUM!	662.5	#NUM!	650	#NUM!	637.5	#NUM!	625	#NUM!	612.5	#NUM!	600	#NUM!	587.5	#NUM!	575	#NUM!	562.5	#NUM!	550	#NUM!	537.5	#NUM!	525	#NUM!	512.5	#NUM!	500	#NUM!	487.5	#NUM!	475	#NUM!	462.5	#NUM!	450	#NUM!	437.5	#NUM!	425	#NUM!	412.5	#NUM!	400	#NUM!	387.5
	688.5	#NUM!	676	#NUM!	663.5	#NUM!	651	#NUM!	638.5	#NUM!	626	#NUM!	613.5	#NUM!	601	#NUM!	588.5	#NUM!	576	#NUM!	563.5	#NUM!	551	#NUM!	538.5	#NUM!	526	#NUM!	513.5	#NUM!	501	#NUM!	488.5	#NUM!	476	#NUM!	463.5	#NUM!	451	#NUM!	438.5	#NUM!	426	#NUM!	413.5	#NUM!	401	#NUM!	388.5
	689.5	#NUM!	677	#NUM!	664.5	#NUM!	652	#NUM!	639.5	#NUM!	627	#NUM!	614.5	#NUM!	602	#NUM!	589.5	#NUM!	577	#NUM!	564.5	#NUM!	552	#NUM!	539.5	#NUM!	527	#NUM!	514.5	#NUM!	502	#NUM!	489.5	#NUM!	477	#NUM!	464.5	#NUM!	452	#NUM!	439.5	#NUM!	427	#NUM!	414.5	#NUM!	402	#NUM!	389.5
	690.5	#NUM!	678	#NUM!	665.5	#NUM!	653	#NUM!	640.5	#NUM!	628	#NUM!	615.5	#NUM!	603	#NUM!	590.5	#NUM!	578	#NUM!	565.5	#NUM!	553	#NUM!	540.5	#NUM!	528	#NUM!	515.5	#NUM!	503	#NUM!	490.5	#NUM!	478	#NUM!	465.5	#NUM!	453	#NUM!	440.5	#NUM!	428	#NUM!	415.5	#NUM!	403	#NUM!	390.5
	691.5	#NUM!	679	#NUM!	666.5	#NUM!	654	#NUM!	641.5	#NUM!	629	#NUM!	616.5	#NUM!	604	#NUM!	591.5	#NUM!	579	#NUM!	566.5	#NUM!	554	#NUM!	541.5	#NUM!	529	#NUM!	516.5	#NUM!	504	#NUM!	491.5	#NUM!	479	#NUM!	466.5	#NUM!	454	#NUM!	441.5	#NUM!	429	#NUM!	416.5	#NUM!	404	#NUM!	391.5
	692.5	#NUM!	680	#NUM!	667.5	#NUM!	655	#NUM!	642.5	#NUM!	630	#NUM!	617.5	#NUM!	605	#NUM!	592.5	#NUM!	580	#NUM!	567.5	#NUM!	555	#NUM!	542.5	#NUM!	530	#NUM!	517.5	#NUM!	505	#NUM!	492.5	#NUM!	480	#NUM!	467.5	#NUM!	455	#NUM!	442.5	#NUM!	430	#NUM!	417.5	#NUM!	405	#NUM!	392.5
	693.5	#NUM!	681	#NUM!	668.5	#NUM!	656	#NUM!	643.5	#NUM!	631	#NUM!	618.5	#NUM!	606	#NUM!	593.5	#NUM!	581	#NUM!	568.5	#NUM!	556	#NUM!	543.5	#NUM!	531	#NUM!	518.5	#NUM!	506	#NUM!	493.5	#NUM!	481	#NUM!	468.5	#NUM!	456	#NUM!	443.5	#NUM!	431	#NUM!	418.5	#NUM!	406	#NUM!	393.5
	694.5	#NUM!	682	#NUM!	669.5	#NUM!	657	#NUM!	644.5	#NUM!	632	#NUM!	619.5	#NUM!	607	#NUM!	594.5	#NUM!	582	#NUM!	569.5	#NUM!	557	#NUM!	544.5	#NUM!	532	#NUM!	519.5	#NUM!	507	#NUM!	494.5	#NUM!	482	#NUM!	469.5	#NUM!	457	#NUM!	444.5	#NUM!	432	#NUM!	419.5	#NUM!	407	#NUM!	394.5
	695.5	#NUM!	683	#NUM!	670.5	#NUM!	658	#NUM!	645.5	#NUM!	633	#NUM!	620.5	#NUM!	608	#NUM!	595.5	#NUM!	583	#NUM!	570.5	#NUM!	558	#NUM!	545.5	#NUM!	533	#NUM!	520.5	#NUM!	508	#NUM!	495.5	#NUM!	483	#NUM!	470.5	#NUM!	458	#NUM!	445.5	#NUM!	433	#NUM!	420.5	#NUM!	408	#NUM!	395.5
	696.5	#NUM!	684	#NUM!	671.5	#NUM!	659	#NUM!	646.5	#NUM!	634	#NUM!	621.5	#NUM!	609	#NUM!	596.5	#NUM!	584	#NUM!	571.5	#NUM!	559	#NUM!	546.5	#NUM!	534	#NUM!	521.5	#NUM!	509	#NUM!	496.5	#NUM!	484	#NUM!	471.5	#NUM!	459	#NUM!	446.5	#NUM!	434	#NUM!	421.5	#NUM!	409	#NUM!	396.5
	697.5	#NUM!	685	#NUM!	672.5	#NUM!	660	#NUM!	647.5	#NUM!	635	#NUM!	622.5	#NUM!	610	#NUM!	597.5	#NUM!	585	#NUM!	572.5	#NUM!	560	#NUM!	547.5	#NUM!	535	#NUM!	522.5	#NUM!	510	#NUM!	497.5	#NUM!	485	#NUM!	472.5	#NUM!	460	#NUM!	447.5	#NUM!	435	#NUM!	422.5	#NUM!	410	#NUM!	397.5
	698.5	#NUM!	686	#NUM!	673.5	#NUM!	661	#NUM!	648.5	#NUM!	636	#NUM!	623.5	#NUM!	611	#NUM!	598.5	#NUM!	586	#NUM!	573.5	#NUM!	561	#NUM!	548.5	#NUM!	536	#NUM!	523.5	#NUM!	511	#NUM!	498.5	#NUM!	486	#NUM!	473.5	#NUM!	461	#NUM!	448.5	#NUM!	436	#NUM!	423.5	#NUM!	411	#NUM!	398.5
	699.5	#NUM!	687	#NUM!	674.5	#NUM!	662	#NUM!	649.5	#NUM!	637	#NUM!	624.5	#NUM!	612	#NUM!	599.5	#NUM!	587	#NUM!	574.5	#NUM!	562	#NUM!	549.5	#NUM!	537	#NUM!	524.5	#NUM!	512	#NUM!	499.5	#NUM!	487	#NUM!	474.5	#NUM!	462	#NUM!	449.5	#NUM!	437	#NUM!	424.5	#NUM!	412	#NUM!	399.5
	700.5	#NUM!	688	#NUM!	675.5	#NUM!	663	#NUM!	650.5	#NUM!	638	#NUM!	625.5	#NUM!	613	#NUM!	600.5	#NUM!	588	#NUM!	575.5	#NUM!	563	#NUM!	550.5	#NUM!	538	#NUM!	525.5	#NUM!	513	#NUM!	500.5	#NUM!	488	#NUM!	475.5	#NUM!	463	#NUM!	450.5	#NUM!	438	#NUM!	425.5	#NUM!	413	#NUM!	400.5
	701.5	#NUM!	689	#NUM!	676.5	#NUM!	664	#NUM!	651.5	#NUM!	639	#NUM!	626.5	#NUM!	614	#NUM!	601.5	#NUM!	589	#NUM!	576.5	#NUM!	564	#NUM!	551.5	#NUM!	539	#NUM!	526.5	#NUM!	514	#NUM!	501.5	#NUM!	489	#NUM!	476.5	#NUM!	464	#NUM!	451.5	#NUM!	439	#NUM!	426.5	#NUM!	414	#NUM!	401.5
	702.5	#NUM!	690	#NUM!	677.5	#NUM!	665	#NUM!	652.5	#NUM!	640	#NUM!	627.5	#NUM!	615	#NUM!	602.5	#NUM!	590	#NUM!	577.5	#NUM!	565	#NUM!	552.5	#NUM!	540	#NUM!	527.5	#NUM!	515	#NUM!	502.5	#NUM!	490	#NUM!	477.5	#NUM!	465	#NUM!	452.5	#NUM!	440	#NUM!	427.5	#NUM!	415	#NUM!	402.5
	703.5	#NUM!	691	#NUM!	678.5	#NUM!	666	#NUM!	653.5	#NUM!	641	#NUM!	628.5	#NUM!	616	#NUM!	603.5	#NUM!	591	#NUM!	578.5	#NUM!	566	#NUM!	553.5	#NUM!	541	#NUM!	528.5	#NUM!	516	#NUM!	503.5	#NUM!	491	#NUM!	478.5	#NUM!	466	#NUM!	453.5	#NUM!	441	#NUM!	428.5	#NUM!	416	#NUM!	403.5
	704.5	#NUM!	692	#NUM!	679.5	#NUM!	667	#NUM!	654.5	#NUM!	642	#NUM!	629.5	#NUM!	617	#NUM!	604.5	#NUM!	592	#NUM!	579.5	#NUM!	567	#NUM!	554.5	#NUM!	542	#NUM!	529.5	#NUM!	517	#NUM!	504.5	#NUM!	492	#NUM!	479.5	#NUM!	467	#NUM!	454.5	#NUM!	442	#NUM!	429.5	#NUM!	417	#NUM!	404.5
	705.5	#NUM!	693	#NUM!	680.5	#NUM!	668	#NUM!	655.5	#NUM!	643	#NUM!	630.5	#NUM!	618	#NUM!	605.5	#NUM!	593	#NUM!	580.5	#NUM!	568	#NUM!	555.5	#NUM!	543	#NUM!	530.5	#NUM!	518	#NUM!	505.5	#NUM!	493	#NUM!	480.5	#NUM!	468	#NUM!	455.5	#NUM!	443	#NUM!	430.5	#NUM!	418	#NUM!	405.5
	706.5	#NUM!	694	#NUM!	681.5	#NUM!	669	#NUM!	656.5	#NUM!	644	#NUM!	631.5	#NUM!	619	#NUM!	606.5	#NUM!	594	#NUM!	581.5	#NUM!	569	#NUM!	556.5	#NUM!	544	#NUM!	531.5	#NUM!	519	#NUM!	506.5	#NUM!	494	#NUM!	481.5	#NUM!	469	#NUM!	456.5	#NUM!	444	#NUM!	431.5	#NUM!	419	#NUM!	406.5
	707.5	#NUM!	695	#NUM!	682.5	#NUM!	670	#NUM!	657.5	#NUM!	645	#NUM!	632.5	#NUM!	620	#NUM!	607.5	#NUM!	595	#NUM!	582.5	#NUM!	570	#NUM!	557.5	#NUM!	545	#NUM!	532.5	#NUM!	520	#NUM!	507.5	#NUM!	495	#NUM!	482.5	#NUM!	470	#NUM!	457.5	#NUM!	445	#NUM!	432.5	#NUM!	420	#NUM!	407.5
	708.5	#NUM!	696	#NUM!	683.5	#NUM!	671	#NUM!	658.5	#NUM!	646	#NUM!	633.5	#NUM!	621	#NUM!	608.5	#NUM!	596	#NUM!	583.5	#NUM!	571	#NUM!	558.5	#NUM!	546	#NUM!	533.5	#NUM!	521	#NUM!	508.5	#NUM!	496	#NUM!	483.5	#NUM!	471	#NUM!	458.5	#NUM!	446	#NUM!	433.5	#NUM!	421	#NUM!	408.5
	709.5	#NUM!	697	#NUM!	684.5	#NUM!	672	#NUM!	659.5	#NUM!	647	#NUM!	634.5	#NUM!	622	#NUM!	609.5	#NUM!	597	#NUM!	584.5	#NUM!	572	#NUM!	559.5	#NUM!	547	#NUM!	534.5	#NUM!	522	#NUM!	509.5	#NUM!	497	#NUM!	484.5	#NUM!	472	#NUM!	459.5	#NUM!	447	#NUM!	434.5	#NUM!	422	#NUM!	409.5
	710.5	#NUM!	698	#NUM!	685.5	#NUM!	673	#NUM!	660.5	#NUM!	648	#NUM!	635.5	#NUM!	623	#NUM!	610.5	#NUM!	598	#NUM!	585.5	#NUM!	573	#NUM!	560.5	#NUM!	548	#NUM!	535.5	#NUM!	523	#NUM!	510.5	#NUM!	498	#NUM!	485.5	#NUM!	473	#NUM!	460.5	#NUM!	448	#NUM!	435.5	#NUM!	423	#NUM!	410.5
	711.5	#NUM!	699	#NUM!	686.5	#NUM!	674	#NUM!	661.5	#NUM!	649	#NUM!	636.5	#NUM!	624	#NUM!	611.5	#NUM!	599	#NUM!	586.5	#NUM!	574	#NUM!	561.5	#NUM!	549	#NUM!	536.5	#NUM!	524	#NUM!	511.5	#NUM!	499	#NUM!	486.5	#NUM!	474	#NUM!	461.5	#NUM!	449	#NUM!	436.5	#NUM!	424	#NUM!	411.5
	712.5	#NUM!	700	#NUM!	687.5	#NUM!	675	#NUM!	662.5	#NUM!	650	#NUM!	637.5	#NUM!	625	#NUM!	612.5	#NUM!	600	#NUM!	587.5	#NUM!	575	#NUM!	562.5	#NUM!	550	#NUM!	537.5	#NUM!	525	#NUM!	512.5	#NUM!	500	#NUM!	487.5	#NUM!	475	#NUM!	462.5	#NUM!	450	#NUM!	437.5	#NUM!	425	#NUM!	412.5
	713.5	#NUM!	701	#NUM!	688.5	#NUM!	676	#NUM!	663.5	#NUM!	651	#NUM!	638.5	#NUM!	626	#NUM!	613.5	#NUM!	601	#NUM!	588.5	#NUM!	576	#NUM!	563.5	#NUM!	551	#NUM!	538.5	#NUM!	526	#NUM!	513.5	#NUM!	501	#NUM!	488.5	#NUM!	476	#NUM!	463.5	#NUM!	451	#NUM!	438.5	#NUM!	426	#NUM!	413.5
	714.5	#NUM!	702	#NUM!	689.5	#NUM!	677	#NUM!	664.5	#NUM!	652	#NUM!	639.5	#NUM!	627	#NUM!	614.5	#NUM!	602	#NUM!	589.5	#NUM!	577	#NUM!	564.5	#NUM!	552	#NUM!	539.5	#NUM!	527	#NUM!	514.5	#NUM!	502	#NUM!	489.5	#NUM!	477	#NUM!	464.5	#NUM!	452	#NUM!	439.5	#NUM!	427	#NUM!	414.5
	715.5	#NUM!	703	#NUM!	690.5	#NUM!	678	#NUM!	665.5	#NUM!	653	#NUM!	640.5	#NUM!	628	#NUM!	615.5	#NUM!	603	#NUM!	590.5	#NUM!	578	#NUM!	565.5	#NUM!	553	#NUM!	540.5	#NUM!	528	#NUM!	515.5	#NUM!	503	#NUM!	490.5	#NUM!	478	#NUM!	465.5	#NUM!	453	#NUM!	440.5	#NUM!	428	#NUM!	415.5
	716.5	#NUM!	704	#NUM!	691.5	#NUM!	679	#NUM!	666.5	#NUM!	654	#NUM!	641.5	#NUM!	629	#NUM!	616.5	#NUM!	604	#NUM!	591.5	#NUM!	579	#NUM!	566.5	#NUM!	554	#NUM!	541.5	#NUM!	529	#NUM!	516.5	#NUM!	504	#NUM!	491.5	#NUM!	479	#NUM!	466.5	#NUM!	454	#NUM!	441.5	#NUM!	429	#NUM!	416.5
	717.5	#NUM!	705	#NUM!	692.5	#NUM!	680	#NUM!	667.5	#NUM!	655	#NUM!	642.5	#NUM!	630	#NUM!	617.5	#NUM!	605	#NUM!	592.5	#NUM!	580	#NUM!	567.5	#NUM!	555	#NUM!	542.5	#NUM!	530	#NUM!	517.5	#NUM!	505	#NUM!	492.5	#NUM!	480	#NUM!	467.5	#NUM!	455	#NUM!	442.5	#NUM!	430	#NUM!	417.5
	718.5	#NUM!	706	#NUM!	693.5	#NUM!	681	#NUM!	668.5	#NUM!	656	#NUM!	643.5	#NUM!	631	#NUM!	618.5	#NUM!	606	#NUM!	593.5	#NUM!	581	#NUM!	568.5	#NUM!	556	#NUM!	543.5	#NUM!	531	#NUM!	518.5	#NUM!	506	#NUM!	493.5	#NUM!	481	#NUM!	468.5	#NUM!	456	#NUM!	443.5	#NUM!	431	#NUM!	418.5
	719.5	#NUM!	707	#NUM!	694.5	#NUM!	682	#NUM!	669.5	#NUM!	657	#NUM!	644.5	#NUM!	632	#NUM!	619.5	#NUM!	607	#NUM!	594.5	#NUM!	582	#NUM!	569.5	#NUM!	557	#NUM!	544.5	#NUM!	532	#NUM!	519.5	#NUM!	507	#NUM!	494.5	#NUM!	482	#NUM!	469.5	#NUM!	457	#NUM!	444.5	#NUM!	432	#NUM!	419.5
	720.5	#NUM!	708	#NUM!	695.5	#NUM!	683	#NUM!	670.5	#NUM!	658	#NUM!	645.5	#NUM!	633	#NUM!	620.5	#NUM!	608	#NUM!	595.5	#NUM!	583	#NUM!	570.5	#NUM!	558	#NUM!	545.5	#NUM!	533	#NUM!	520.5	#NUM!	508	#NUM!	495.5	#NUM!	483	#NUM!	470.5	#NUM!	458	#NUM!	445.5	#NUM!	433	#NUM!	420.5
	721.5	#NUM!	709	#NUM!	696.5	#NUM!	684	#NUM!	671.5	#NUM!	659	#NUM!	646.5	#NUM!	634	#NUM!	621.5	#NUM!	609	#NUM!	596.5	#NUM!	584	#NUM!	571.5	#NUM!	559	#NUM!	546.5	#NUM!	534	#NUM!	521.5	#NUM!	509	#NUM!	496.5	#NUM!	484	#NUM!	471.5	#NUM!	459	#NUM!	446.5	#NUM!	434	#NUM!	421.5
	722.5	#NUM!	710	#NUM!	697.5	#NUM!	685	#NUM!	672.5	#NUM!	660	#NUM!	647.5	#NUM!	635	#NUM!	622.5	#NUM!	610	#NUM!	597.5	#NUM!	585	#NUM!	572.5	#NUM!	560	#NUM!	547.5	#NUM!	535	#NUM!	522.5	#NUM!	510	#NUM!	497.5	#NUM!	485	#NUM!	472.5	#NUM!	460	#NUM!	447.5	#NUM!	435	#NUM!	422.5
	723.5	#NUM!	711	#NUM!	698.5	#NUM!	686	#NUM!	673.5	#NUM!	661	#NUM!	648.5	#NUM!	636	#NUM!	623.5	#NUM!	611	#NUM!	598.5	#NUM!	586	#NUM!	573.5	#NUM!	561	#NUM!	548.5	#NUM!	536	#NUM!	523.5	#NUM!	511	#NUM!	498.5	#NUM!	486	#NUM!	473.5	#NUM!	461	#NUM!	448.5	#NUM!	436	#NUM!	423.5
	724.5	#NUM!	712	#NUM!	699.5	#NUM!	687	#NUM!	674.5	#NUM!	662	#NUM!	649.5	#NUM!	637	#NUM!	624.5	#NUM!	612	#NUM!	599.5	#NUM!	587	#NUM!	574.5	#NUM!	562	#NUM!	549.5	#NUM!	537	#NUM!	524.5	#NUM!	512	#NUM!	499.5	#NUM!	487	#NUM!	474.5	#NUM!	462	#NUM!	449.5	#NUM!	437	#NUM!	424.5
	725.5	#NUM!	713	#NUM!	700.5	#NUM!	688	#NUM!	675.5	#NUM!	663	#NUM!	650.5	#NUM!	638	#NUM!	625.5	#NUM!	613	#NUM!	600.5	#NUM!	588	#NUM!	575.5	#NUM!	563	#NUM!	550.5	#NUM!	538	#NUM!	525.5	#NUM!	513	#NUM!	500.5	#NUM!	488	#NUM!	475.5	#NUM!	463	#NUM!	450.5	#NUM!	438	#NUM!	425.5
	726.5	#NUM!	714	#NUM!	701.5	#NUM!	689	#NUM!	676.5	#NUM!	664	#NUM!	651.5	#NUM!	639	#NUM!	626.5	#NUM!	614	#NUM!	601.5	#NUM!	589	#NUM!	576.5	#NUM!	564	#NUM!	551.5	#NUM!	539	#NUM!	526.5	#NUM!	514	#NUM!	501.5	#NUM!	489	#NUM!	476.5	#NUM!	464	#NUM!	451.5	#NUM!	439	#NUM!	426.5
	727.5	#NUM!	715	#NUM!	702.5	#NUM!	690	#NUM!	677.5	#NUM!	665	#NUM!	652.5	#NUM!	640	#NUM!	627.5	#NUM!	615	#NUM!	602.5	#NUM!	590	#NUM!	577.5	#NUM!	565	#NUM!	552.5	#NUM!	540	#NUM!	527.5	#NUM!	515	#NUM!	502.5	#NUM!	490	#NUM!	477.5	#NUM!	465	#NUM!	452.5	#NUM!	440	#NUM!	427.5
	728.5	#NUM!	716	#NUM!	703.5	#NUM!	691	#NUM!	678.5	#NUM!	666	#NUM!	653.5	#NUM!	641	#NUM!	628.5	#NUM!	616	#NUM!	603.5	#NUM!	591	#NUM!	578.5	#NUM!	566	#NUM!	553.5	#NUM!	541	#NUM!	528.5	#NUM!	516	#NUM!	503.5	#NUM!	491	#NUM!	478.5	#NUM!	466	#NUM!	453.5	#NUM!	441	#NUM!	428.5
	729.5	#NUM!	717	#NUM!	704.5	#NUM!	692	#NUM!	679.5	#NUM!	667	#NUM!	654.5	#NUM!	642	#NUM!	629.5	#NUM!	617	#NUM!	604.5	#NUM!	592	#NUM!	579.5	#NUM!	567	#NUM!	554.5	#NUM!	542	#NUM!	529.5	#NUM!	517	#NUM!	504.5	#NUM!	492	#NUM!	479.5	#NUM!	467	#NUM!	454.5	#NUM!	442	#NUM!	429.5
	730.5	#NUM!	718	#NUM!	705.5	#NUM!	693	#NUM!	680.5	#NUM!	668	#NUM!	655.5	#NUM!	643	#NUM!	630.5	#NUM!	618	#NUM!	605.5	#NUM!	593	#NUM!	580.5	#NUM!	568	#NUM!	555.5	#NUM!	543	#NUM!	530.5	#NUM!	518	#NUM!	505.5	#NUM!	493	#NUM!	480.5	#NUM!	468	#NUM!	455.5	#NUM!	443	#NUM!	430.5
	731.5	#NUM!	719	#NUM!	706.5	#NUM!	694	#NUM!	681.5	#NUM!	669	#NUM!	656.5	#NUM!	644	#NUM!	631.5	#NUM!	619	#NUM!	606.5	#NUM!	594	#NUM!	581.5	#NUM!	569	#NUM!	556.5	#NUM!	544	#NUM!	531.5	#NUM!	519	#NUM!	506.5	#NUM!	494	#NUM!	481.5	#NUM!	469	#NUM!	456.5	#NUM!	444	#NUM!	431.5
	732.5	#NUM!	720	#NUM!	707.5	#NUM!	695	#NUM!	682.5	#NUM!	670	#NUM!	657.5	#NUM!	645	#NUM!	632.5	#NUM!	620	#NUM!	607.5	#NUM!	595	#NUM!	582.5	#NUM!	570	#NUM!	557.5	#NUM!	545	#NUM!	532.5	#NUM!	520	#NUM!	507.5	#NUM!	495	#NUM!	482.5	#NUM!	470	#NUM!	457.5	#NUM!	445	#NUM!	432.5
	733.5	#NUM!	721	#NUM!	708.5	#NUM!	696	#NUM!	683.5	#NUM!	671	#NUM!	658.5	#NUM!	646	#NUM!	633.5	#NUM!	621	#NUM!	608.5	#NUM!	596	#NUM!	583.5	#NUM!	571	#NUM!	558.5	#NUM!	546	#NUM!	533.5	#NUM!	521	#NUM!	508.5	#NUM!	496	#NUM!	483.5	#NUM!	471	#NUM!	458.5	#NUM!	446	#NUM!	433.5
	734.5	#NUM!	722	#NUM!	709.5	#NUM!	697	#NUM!	684.5	#NUM!	672	#NUM!	659.5	#NUM!	647	#NUM!	634.5	#NUM!	622	#NUM!	609.5	#NUM!	597	#NUM!	584.5	#NUM!	572	#NUM!	559.5	#NUM!	547	#NUM!	534.5	#NUM!	522	#NUM!	509.5	#NUM!	497	#NUM!	484.5	#NUM!	472	#NUM!	459.5	#NUM!	447	#NUM!	434.5
	735.5	#NUM!	723	#NUM!	710.5	#NUM!	698	#NUM!	685.5	#NUM!	673	#NUM!	660.5	#NUM!	648	#NUM!	635.5	#NUM!	623	#NUM!	610.5	#NUM!	598	#NUM!	585.5	#NUM!	573	#NUM!	560.5	#NUM!	548	#NUM!	535.5	#NUM!	523	#NUM!	510.5	#NUM!	498	#NUM!	485.5	#NUM!	473	#NUM!	460.5	#NUM!	448	#NUM!	435.5
	736.5	#NUM!	724	#NUM!	711.5	#NUM!	699	#NUM!	686.5	#NUM!	674	#NUM!	661.5	#NUM!	649	#NUM!	636.5	#NUM!	624	#NUM!	611.5	#NUM!	599	#NUM!	586.5	#NUM!	574	#NUM!	561.5	#NUM!	549	#NUM!	536.5	#NUM!	524	#NUM!	511.5	#NUM!	499	#NUM!	486.5	#NUM!	474	#NUM!	461.5	#NUM!	449	#NUM!	436.5
	737.5	#NUM!	725	#NUM!	712.5	#NUM!	700	#NUM!	687.5	#NUM!	675	#NUM!	662.5	#NUM!	650	#NUM!	637.5	#NUM!	625	#NUM!	612.5	#NUM!	600	#NUM!	587.5	#NUM!	575	#NUM!	562.5	#NUM!	550	#NUM!	537.5	#NUM!	525	#NUM!	512.5	#NUM!	500	#NUM!	487.5	#NUM!	475	#NUM!	462.5	#NUM!	450	#NUM!	437.5
	738.5	#NUM!	726	#NUM!	713.5	#NUM!	701	#NUM!	688.5	#NUM!	676	#NUM!	663.5	#NUM!	651	#NUM!	638.5	#NUM!	626	#NUM!	613.5	#NUM!	601	#NUM!	588.5	#NUM!	576	#NUM!	563.5	#NUM!	551	#NUM!	538.5	#NUM!	526	#NUM!	513.5	#NUM!	501	#NUM!	488.5	#NUM!	476	#NUM!	463.5	#NUM!	451	#NUM!	438.5
	739.5	#NUM!	727	#NUM!	714.5	#NUM!	702	#NUM!	689.5	#NUM!	677	#NUM!	664.5	#NUM!	652	#NUM!	639.5	#NUM!	627	#NUM!	614.5	#NUM!	602	#NUM!	589.5	#NUM!	577	#NUM!	564.5	#NUM!	552	#NUM!	539.5	#NUM!	527	#NUM!	514.5	#NUM!	502	#NUM!	489.5	#NUM!	477	#NUM!	464.5	#NUM!	452	#NUM!	439.5
	740.5	#NUM!	728	#NUM!	715.5	#NUM!	703	#NUM!	690.5	#NUM!	678	#NUM!	665.5	#NUM!	653	#NUM!	640.5	#NUM!	628	#NUM!	615.5	#NUM!	603	#NUM!	590.5	#NUM!	578	#NUM!	565.5	#NUM!	553	#NUM!	540.5	#NUM!	528	#NUM!	515.5	#NUM!	503	#NUM!	490.5	#NUM!	478	#NUM!	465.5	#NUM!	453	#NUM!	440.5
	741.5	#NUM!	729	#NUM!	716.5	#NUM!	704	#NUM!	691.5	#NUM!	679	#NUM!	666.5	#NUM!	654	#NUM!	641.5	#NUM!	629	#NUM!	616.5	#NUM!	604	#NUM!	591.5	#NUM!	579	#NUM!	566.5	#NUM!	554	#NUM!	541.5	#NUM!	529	#NUM!	516.5	#NUM!	504	#NUM!	491.5	#NUM!	479	#NUM!	466.5	#NUM!	454	#NUM!	441.5
	742.5	#NUM!	730	#NUM!	717.5	#NUM!	705	#NUM!	692.5	#NUM!	680	#NUM!	667.5	#NUM!	655	#NUM!	642.5	#NUM!	630	#NUM!	617.5	#NUM!	605	#NUM!	592.5	#NUM!	580	#NUM!	567.5	#NUM!	555	#NUM!	542.5	#NUM!	530	#NUM!	517.5	#NUM!	505	#NUM!	492.5	#NUM!	480	#NUM!	467.5	#NUM!	455	#NUM!	442.5
	743.5	#NUM!	731	#NUM!	718.5	#NUM!	706	#NUM!	693.5	#NUM!	681	#NUM!	668.5	#NUM!	656	#NUM!	643.5	#NUM!	631	#NUM!	618.5	#NUM!	606	#NUM!	593.5	#NUM!	581	#NUM!	568.5	#NUM!	556	#NUM!	543.5	#NUM!	531	#NUM!	518.5	#NUM!	506	#NUM!	493.5	#NUM!	481	#NUM!	468.5	#NUM!	456	#NUM!	443.5
	744.5	#NUM!	732	#NUM!	719.5	#NUM!	707	#NUM!	694.5	#NUM!	682	#NUM!	669.5	#NUM!	657	#NUM!	644.5	#NUM!	632	#NUM!	619.5	#NUM!	607	#NUM!	594.5	#NUM!	582	#NUM!	569.5	#NUM!	557	#NUM!	544.5	#NUM!	532	#NUM!	519.5	#NUM!	507	#NUM!	494.5	#NUM!	482	#NUM!	469.5	#NUM!	457	#NUM!	444.5
	745.5	#NUM!	733	#NUM!	720.5	#NUM!	708	#NUM!	695.5	#NUM!	683	#NUM!	670.5	#NUM!	658	#NUM!	645.5	#NUM!	633	#NUM!	620.5	#NUM!	608	#NUM!	595.5	#NUM!	583	#NUM!	570.5	#NUM!	558	#NUM!	545.5	#NUM!	533	#NUM!	520.5	#NUM!	508	#NUM!	495.5	#NUM!	483	#NUM!	470.5	#NUM!	458	#NUM!	445.5
	746.5	#NUM!	734	#NUM!	721.5	#NUM!	709	#NUM!	696.5	#NUM!	684	#NUM!	671.5	#NUM!	659	#NUM!	646.5	#NUM!	634	#NUM!	621.5	#NUM!	609	#NUM!	596.5	#NUM!	584	#NUM!	571.5	#NUM!	559	#NUM!	546.5	#NUM!	534	#NUM!	521.5	#NUM!	509	#NUM!	496.5	#NUM!	484	#NUM!	471.5	#NUM!	459	#NUM!	446.5
	747.5	#NUM!	735	#NUM!	722.5	#NUM!	710	#NUM!	697.5	#NUM!	685	#NUM!	672.5	#NUM!	660	#NUM!	647.5	#NUM!	635	#NUM!	622.5	#NUM!	610	#NUM!	597.5	#NUM!	585	#NUM!	572.5	#NUM!	560	#NUM!	547.5	#NUM!	535	#NUM!	522.5	#NUM!	510	#NUM!	497.5	#NUM!	485	#NUM!	472.5	#NUM!	460	#NUM!	447.5
	748.5	#NUM!	736	#NUM!	723.5	#NUM!	711	#NUM!	698.5	#NUM!	686	#NUM!	673.5	#NUM!	661	#NUM!	648.5	#NUM!	636	#NUM!	623.5	#NUM!	611	#NUM!	598.5	#NUM!	586	#NUM!	573.5	#NUM!	561	#NUM!	548.5	#NUM!	536	#NUM!	523.5	#NUM!	511	#NUM!	498.5	#NUM!	486	#NUM!	473.5	#NUM!	461	#NUM!	448.5
	749.5	#NUM!	737	#NUM!	724.5	#NUM!	712	#NUM!	699.5	#NUM!	687	#NUM!	674.5	#NUM!	662	#NUM!	649.5	#NUM!	637	#NUM!	624.5	#NUM!	612	#NUM!	599.5	#NUM!	587	#NUM!	574.5	#NUM!	562	#NUM!	549.5	#NUM!	537	#NUM!	524.5	#NUM!	512	#NUM!	499.5	#NUM!	487	#NUM!	474.5	#NUM!	462	#NUM!	449.5
	750.5	#NUM!	738	#NUM!	725.5	#NUM!	713	#NUM!	700.5	#NUM!	688	#NUM!	675.5	#NUM!	663	#NUM!	650.5	#NUM!	638	#NUM!	625.5	#NUM!	613	#NUM!	600.5	#NUM!	588	#NUM!	575.5	#NUM!	563	#NUM!	550.5	#NUM!	538	#NUM!	525.5	#NUM!	513	#NUM!	500.5	#NUM!	488	#NUM!	475.5	#NUM!	463	#NUM!	450.5
	751.5	#NUM!	739	#NUM!	726.5	#NUM!	714	#NUM!	701.5	#NUM!	689	#NUM!	676.5	#NUM!	664	#NUM!	651.5	#NUM!	639	#NUM!	626.5	#NUM!	614	#NUM!	601.5	#NUM!	589	#NUM!	576.5	#NUM!	564	#NUM!	551.5	#NUM!	539	#NUM!	526.5	#NUM!	514	#NUM!	501.5	#NUM!	489	#NUM!	476.5	#NUM!	464	#NUM!	451.5
	752.5	#NUM!	740	#NUM!	727.5	#NUM!	715	#NUM!	702.5	#NUM!	690	#NUM!	677.5	#NUM!	665	#NUM!	652.5	#NUM!	640	#NUM!	627.5	#NUM!	615	#NUM!	602.5	#NUM!	590	#NUM!	577.5	#NUM!	565	#NUM!	552.5	#NUM!	540	#NUM!	527.5	#NUM!	515	#NUM!	502.5	#NUM!	490	#NUM!	477.5	#NUM!	465	#NUM!	452.5
	753.5	#NUM!	741	#NUM!	728.5	#NUM!	716	#NUM!	703.5	#NUM!	691	#NUM!	678.5	#NUM!	666	#NUM!	653.5	#NUM!	641	#NUM!	628.5	#NUM!	616	#NUM!	603.5	#NUM!	591	#NUM!	578.5	#NUM!	566	#NUM!	553.5	#NUM!	541	#NUM!	528.5	#NUM!	516	#NUM!	503.5	#NUM!	491	#NUM!	478.5	#NUM!	466	#NUM!	453.5
	754.5	#NUM!	742	#NUM!	729.5	#NUM!	717	#NUM!	704.5	#NUM!	692	#NUM!	679.5	#NUM!	667	#NUM!	654.5	#NUM!	642	#NUM!	629.5	#NUM!	617	#NUM!	604.5	#NUM!	592	#NUM!	579.5	#NUM!	567	#NUM!	554.5	#NUM!	542	#NUM!	529.5	#NUM!	517	#NUM!	504.5	#NUM!	492	#NUM!	479.5	#NUM!	467	#NUM!	454.5
	755.5	#NUM!	743	#NUM!	730.5	#NUM!	718	#NUM!	705.5	#NUM!	693	#NUM!	680.5	#NUM!	668	#NUM!	655.5	#NUM!	643	#NUM!	630.5	#NUM!	618	#NUM!	605.5	#NUM!	593	#NUM!	580.5	#NUM!	568	#NUM!	555.5	#NUM!	543	#NUM!	530.5	#NUM!	518	#NUM!	505.5	#NUM!	493	#NUM!	480.5	#NUM!	468	#NUM!	455.5
	756.5	#NUM!	744	#NUM!	731.5	#NUM!	719	#NUM!	706.5	#NUM!	694	#NUM!	681.5	#NUM!	669	#NUM!	656.5	#NUM!	644	#NUM!	631.5	#NUM!	619	#NUM!	606.5	#NUM!	594	#NUM!	581.5	#NUM!	569	#NUM!	556.5	#NUM!	544	#NUM!	531.5	#NUM!	519	#NUM!	506.5	#NUM!	494	#NUM!	481.5	#NUM!	469	#NUM!	456.5
	757.5	#NUM!	745	#NUM!	732.5	#NUM!	720	#NUM!	707.5	#NUM!	695	#NUM!	682.5	#NUM!	670	#NUM!	657.5	#NUM!	645	#NUM!	632.5	#NUM!	620	#NUM!	607.5	#NUM!	595	#NUM!	582.5	#NUM!	570	#NUM!	557.5	#NUM!	545	#NUM!	532.5	#NUM!	520	#NUM!	507.5	#NUM!	495	#NUM!	482.5	#NUM!	470	#NUM!	457.5
	758.5	#NUM!	746	#NUM!	733.5	#NUM!	721	#NUM!	708.5	#NUM!	696	#NUM!	683.5	#NUM!	671	#NUM!	658.5	#NUM!	646	#NUM!	633.5	#NUM!	621	#NUM!	608.5	#NUM!	596	#NUM!	583.5	#NUM!	571	#NUM!	558.5	#NUM!	546	#NUM!	533.5	#NUM!	521	#NUM!	508.5	#NUM!	496	#NUM!	483.5	#NUM!	471	#NUM!	458.5
	759.5	#NUM!	747	#NUM!	734.5	#NUM!	722	#NUM!	709.5	#NUM!	697	#NUM!	684.5	#NUM!	672	#NUM!	659.5	#NUM!	647	#NUM!	634.5	#NUM!	622	#NUM!	609.5	#NUM!	597	#NUM!	584.5	#NUM!	572	#NUM!	559.5	#NUM!	547	#NUM!	534.5	#NUM!	522	#NUM!	509.5	#NUM!	497	#NUM!	484.5	#NUM!	472	#NUM!	459.5
	760.5	#NUM!	748	#NUM!	735.5	#NUM!	723	#NUM!	710.5	#NUM!	698	#NUM!	685.5	#NUM!	673	#NUM!	660.5	#NUM!	648	#NUM!	635.5	#NUM!	623	#NUM!	610.5	#NUM!	598	#NUM!	585.5	#NUM!	573	#NUM!	560.5	#NUM!	548	#NUM!	535.5	#NUM!	523	#NUM!	510.5	#NUM!	498	#NUM!	485.5	#NUM!	473	#NUM!	460.5
	761.5	#NUM!	749	#NUM!	736.5	#NUM!	724	#NUM!	711.5	#NUM!	699	#NUM!	686.5	#NUM!	674	#NUM!	661.5	#NUM!	649	#NUM!	636.5	#NUM!	624	#NUM!	611.5	#NUM!	599	#NUM!	586.5	#NUM!	574	#NUM!	561.5	#NUM!	549	#NUM!	536.5	#NUM!	524	#NUM!	511.5	#NUM!	499	#NUM!	486.5	#NUM!	474	#NUM!	461.5
	762.5	#NUM!	750	#NUM!	737.5	#NUM!	725	#NUM!	712.5	#NUM!	700	#NUM!	687.5	#NUM!	675	#NUM!	662.5	#NUM!	650	#NUM!	637.5	#NUM!	625	#NUM!	612.5	#NUM!	600	#NUM!	587.5	#NUM!	575	#NUM!	562.5	#NUM!	550	#NUM!	537.5	#NUM!	525	#NUM!	512.5	#NUM!	500	#NUM!	487.5	#NUM!	475	#NUM!	462.5
	763.5	#NUM!	751	#NUM!	738.5	#NUM!	726	#NUM!	713.5	#NUM!	701	#NUM!	688.5	#NUM!	676	#NUM!	663.5	#NUM!	651	#NUM!	638.5	#NUM!	626	#NUM!	613.5	#NUM!	601	#NUM!	588.5	#NUM!	576	#NUM!	563.5	#NUM!	551	#NUM!	538.5	#NUM!	526	#NUM!	513.5	#NUM!	501	#NUM!	488.5	#NUM!	476	#NUM!	463.5
	764.5	#NUM!	752	#NUM!	739.5	#NUM!	727	#NUM!	714.5	#NUM!	702	#NUM!	689.5	#NUM!	677	#NUM!	664.5	#NUM!	652	#NUM!	639.5	#NUM!	627	#NUM!	614.5	#NUM!	602	#NUM!	589.5	#NUM!	577	#NUM!	564.5	#NUM!	552	#NUM!	539.5	#NUM!	527	#NUM!	514.5	#NUM!	502	#NUM!	489.5	#NUM!	477	#NUM!	464.5
	765.5	#NUM!	753	#NUM!	740.5	#NUM!	728	#NUM!	715.5	#NUM!	703	#NUM!	690.5	#NUM!	678	#NUM!	665.5	#NUM!	653	#NUM!	640.5	#NUM!	628	#NUM!	615.5	#NUM!	603	#NUM!	590.5	#NUM!	578	#NUM!	565.5	#NUM!	553	#NUM!	540.5	#NUM!	528	#NUM!	515.5	#NUM!	503	#NUM!	490.5	#NUM!	478	#NUM!	465.5
	766.5	#NUM!	754	#NUM!	741.5	#NUM!	729	#NUM!	716.5	#NUM!	704	#NUM!	691.5	#NUM!	679	#NUM!	666.5	#NUM!	654	#NUM!	641.5	#NUM!	629	#NUM!	616.5	#NUM!	604	#NUM!	591.5	#NUM!	579	#NUM!	566.5	#NUM!	554	#NUM!	541.5	#NUM!	529	#NUM!	516.5	#NUM!	504	#NUM!	491.5	#NUM!	479	#NUM!	466.5
	767.5	#NUM!	755	#NUM!	742.5	#NUM!	730	#NUM!	717.5	#NUM!	705	#NUM!	692.5	#NUM!	680	#NUM!	667.5	#NUM!	655	#NUM!	642.5	#NUM!	630	#NUM!	617.5	#NUM!	605	#NUM!	592.5	#NUM!	580	#NUM!	567.5	#NUM!	555	#NUM!	542.5	#NUM!	530	#NUM!	517.5	#NUM!	505	#NUM!	492.5	#NUM!	480	#NUM!	467.5
	768.5	#NUM!	756	#NUM!	743.5	#NUM!	731	#NUM!	718.5	#NUM!	706	#NUM!	693.5	#NUM!	681	#NUM!	668.5	#NUM!	656	#NUM!	643.5	#NUM!	631	#NUM!	618.5	#NUM!	606	#NUM!	593.5	#NUM!	581	#NUM!	568.5	#NUM!	556	#NUM!	543.5	#NUM!	531	#NUM!	518.5	#NUM!	506	#NUM!	493.5	#NUM!	481	#NUM!	468.5
	769.5	#NUM!	757	#NUM!	744.5	#NUM!	732	#NUM!	719.5	#NUM!	707	#NUM!	694.5	#NUM!	682	#NUM!	669.5	#NUM!	657	#NUM!	644.5	#NUM!	632	#NUM!	619.5	#NUM!	607	#NUM!	594.5	#NUM!	582	#NUM!	569.5	#NUM!	557	#NUM!	544.5	#NUM!	532	#NUM!	519.5	#NUM!	507	#NUM!	494.5	#NUM!	482	#NUM!	469.5
	770.5	#NUM!	758	#NUM!	745.5	#NUM!	733	#NUM!	720.5	#NUM!	708	#NUM!	695.5	#NUM!	683	#NUM!	670.5	#NUM!	658	#NUM!	645.5	#NUM!	633	#NUM!	620.5	#NUM!	608	#NUM!	595.5	#NUM!	583	#NUM!	570.5	#NUM!	558	#NUM!	545.5	#NUM!	533	#NUM!	520.5	#NUM!	508	#NUM!	495.5	#NUM!	483	#NUM!	470.5
	771.5	#NUM!	759	#NUM!	746.5	#NUM!	734	#NUM!	721.5	#NUM!	709	#NUM!	696.5	#NUM!	684	#NUM!	671.5	#NUM!	659	#NUM!	646.5	#NUM!	634	#NUM!	621.5	#NUM!	609	#NUM!	596.5	#NUM!	584	#NUM!	571.5	#NUM!	559	#NUM!	546.5	#NUM!	534	#NUM!	521.5	#NUM!	509	#NUM!	496.5	#NUM!	484	#NUM!	471.5
	772.5	#NUM!	760	#NUM!	747.5	#NUM!	735	#NUM!	722.5	#NUM!	710	#NUM!	697.5	#NUM!	685	#NUM!	672.5	#NUM!	660	#NUM!	647.5	#NUM!	635	#NUM!	622.5	#NUM!	610	#NUM!	597.5	#NUM!	585	#NUM!	572.5	#NUM!	560	#NUM!	547.5	#NUM!	535	#NUM!	522.5	#NUM!	510	#NUM!	497.5	#NUM!	485	#NUM!	472.5
	773.5	#NUM!	761	#NUM!	748.5	#NUM!	736	#NUM!	723.5	#NUM!	711	#NUM!	698.5	#NUM!	686	#NUM!	673.5	#NUM!	661	#NUM!	648.5	#NUM!	636	#NUM!	623.5	#NUM!	611	#NUM!	598.5	#NUM!	586	#NUM!	573.5	#NUM!	561	#NUM!	548.5	#NUM!	536	#NUM!	523.5	#NUM!	511	#NUM!	498.5	#NUM!	486	#NUM!	473.5
	774.5	#NUM!	762	#NUM!	749.5	#NUM!	737	#NUM!	724.5	#NUM!	712	#NUM!	699.5	#NUM!	687	#NUM!	674.5	#NUM!	662	#NUM!	649.5	#NUM!	637	#NUM!	624.5	#NUM!	612	#NUM!	599.5	#NUM!	587	#NUM!	574.5	#NUM!	562	#NUM!	549.5	#NUM!	537	#NUM!	524.5	#NUM!	512	#NUM!	499.5	#NUM!	487	#NUM!	474.5
	775.5	#NUM!	763	#NUM!	750.5	#NUM!	738	#NUM!	725.5	#NUM!	713	#NUM!	700.5	#NUM!	688	#NUM!	675.5	#NUM!	663	#NUM!	650.5	#NUM!	638	#NUM!	625.5	#NUM!	613	#NUM!	600.5	#NUM!	588	#NUM!	575.5	#NUM!	563	#NUM!	550.5	#NUM!	538	#NUM!	525.5	#NUM!	513	#NUM!	500.5	#NUM!	488	#NUM!	475.5
	776.5	#NUM!	764	#NUM!	751.5	#NUM!	739	#NUM!	726.5	#NUM!	714	#NUM!	701.5	#NUM!	689	#NUM!	676.5	#NUM!	664	#NUM!	651.5	#NUM!	639	#NUM!	626.5	#NUM!	614	#NUM!	601.5	#NUM!	589	#NUM!	576.5	#NUM!	564	#NUM!	551.5	#NUM!	539	#NUM!	526.5	#NUM!	514	#NUM!	501.5	#NUM!	489	#NUM!	476.5
	777.5	#NUM!	765	#NUM!	752.5	#NUM!	740	#NUM!	727.5	#NUM!	715	#NUM!	702.5	#NUM!	690	#NUM!	677.5	#NUM!	665	#NUM!	652.5	#NUM!	640	#NUM!	627.5	#NUM!	615	#NUM!	602.5	#NUM!	590	#NUM!	577.5	#NUM!	565	#NUM!	552.5	#NUM!	540	#NUM!	527.5	#NUM!	515	#NUM!	502.5	#NUM!	490	#NUM!	477.5
	778.5	#NUM!	766	#NUM!	753.5	#NUM!	741	#NUM!	728.5	#NUM!	716	#NUM!	703.5	#NUM!	691	#NUM!	678.5	#NUM!	666	#NUM!	653.5	#NUM!	641	#NUM!	628.5	#NUM!	616	#NUM!	603.5	#NUM!	591	#NUM!	578.5	#NUM!	566	#NUM!	553.5	#NUM!	541	#NUM!	528.5	#NUM!	516	#NUM!	503.5	#NUM!	491	#NUM!	478.5
	779.5	#NUM!	767	#NUM!	754.5	#NUM!	742	#NUM!	729.5	#NUM!	717	#NUM!	704.5	#NUM!	692	#NUM!	679.5	#NUM!	667	#NUM!	654.5	#NUM!	642	#NUM!	629.5	#NUM!	617	#NUM!	604.5	#NUM!	592	#NUM!	579.5	#NUM!	567	#NUM!	554.5	#NUM!	542	#NUM!	529.5	#NUM!	517	#NUM!	504.5	#NUM!	492	#NUM!	479.5
	780.5	#NUM!	768	#NUM!	755.5	#NUM!	743	#NUM!	730.5	#NUM!	718	#NUM!	705.5	#NUM!	693	#NUM!	680.5	#NUM!	668	#NUM!	655.5	#NUM!	643	#NUM!	630.5	#NUM!	618	#NUM!	605.5	#NUM!	593	#NUM!	580.5	#NUM!	568	#NUM!	555.5	#NUM!	543	#NUM!	530.5	#NUM!	518	#NUM!	505.5	#NUM!	493	#NUM!	480.5
	781.5	#NUM!	769	#NUM!	756.5	#NUM!	744	#NUM!	731.5	#NUM!	719	#NUM!	706.5	#NUM!	694	#NUM!	681.5	#NUM!	669	#NUM!	656.5	#NUM!	644	#NUM!	631.5	#NUM!	619	#NUM!	606.5	#NUM!	594	#NUM!	581.5	#NUM!	569	#NUM!	556.5	#NUM!	544	#NUM!	531.5	#NUM!	519	#NUM!	506.5	#NUM!	494	#NUM!	481.5
	782.5	#NUM!	770	#NUM!	757.5	#NUM!	745	#NUM!	732.5	#NUM!	720	#NUM!	707.5	#NUM!	695	#NUM!	682.5	#NUM!	670	#NUM!	657.5	#NUM!	645	#NUM!	632.5	#NUM!	620	#NUM!	607.5	#NUM!	595	#NUM!	582.5	#NUM!	570	#NUM!	557.5	#NUM!	545	#NUM!	532.5	#NUM!	520	#NUM!	507.5	#NUM!	495	#NUM!	482.5
	783.5	#NUM!	771	#NUM!	758.5	#NUM!	746	#NUM!	733.5	#NUM!	721	#NUM!	708.5	#NUM!	696	#NUM!	683.5	#NUM!	671	#NUM!	658.5	#NUM!	646	#NUM!	633.5	#NUM!	621	#NUM!	608.5	#NUM!	596	#NUM!	583.5	#NUM!	571	#NUM!	558.5	#NUM!	546	#NUM!	533.5	#NUM!	521	#NUM!	508.5	#NUM!	496	#NUM!	483.5
	784.5	#NUM!	772	#NUM!	759.5	#NUM!	747	#NUM!	734.5	#NUM!	722	#NUM!	709.5	#NUM!	697	#NUM!	684.5	#NUM!	672	#NUM!	659.5	#NUM!	647	#NUM!	634.5	#NUM!	622	#NUM!	609.5	#NUM!	597	#NUM!	584.5	#NUM!	572	#NUM!	559.5	#NUM!	547	#NUM!	534.5	#NUM!	522	#NUM!	509.5	#NUM!	497	#NUM!	484.5
	785.5	#NUM!	773	#NUM!	760.5	#NUM!	748	#NUM!	735.5	#NUM!	723	#NUM!	710.5	#NUM!	698	#NUM!	685.5	#NUM!	673	#NUM!	660.5	#NUM!	648	#NUM!	635.5	#NUM!	623	#NUM!	610.5	#NUM!	598	#NUM!	585.5	#NUM!	573	#NUM!	560.5	#NUM!	548	#NUM!	535.5	#NUM!	523	#NUM!	510.5	#NUM!	498	#NUM!	485.5
	786.5	#NUM!	774	#NUM!	761.5	#NUM!	749	#NUM!	736.5	#NUM!	724	#NUM!	711.5	#NUM!	699	#NUM!	686.5	#NUM!	674	#NUM!	661.5	#NUM!	649	#NUM!	636.5	#NUM!	624	#NUM!	611.5	#NUM!	599	#NUM!	586.5	#NUM!	574	#NUM!	561.5	#NUM!	549	#NUM!	536.5	#NUM!	524	#NUM!	511.5	#NUM!	499	#NUM!	486.5
	787.5	#NUM!	775	#NUM!	762.5	#NUM!	750	#NUM!	737.5	#NUM!	725	#NUM!	712.5	#NUM!	700	#NUM!	687.5	#NUM!	675	#NUM!	662.5	#NUM!	650	#NUM!	637.5	#NUM!	625	#NUM!	612.5	#NUM!	600	#NUM!	587.5	#NUM!	575	#NUM!	562.5	#NUM!	550	#NUM!	537.5	#NUM!	525	#NUM!	512.5	#NUM!	500	#NUM!	487.5
	788.5	#NUM!	776	#NUM!	763.5	#NUM!	751	#NUM!	738.5	#NUM!	726	#NUM!	713.5	#NUM!	701	#NUM!	688.5	#NUM!	676	#NUM!	663.5	#NUM!	651	#NUM!	638.5	#NUM!	626	#NUM!	613.5	#NUM!	601	#NUM!	588.5	#NUM!	576	#NUM!	563.5	#NUM!	551	#NUM!	538.5	#NUM!	526	#NUM!	513.5	#NUM!	501	#NUM!	488.5
	789.5	#NUM!	777	#NUM!	764.5	#NUM!	752	#NUM!	739.5	#NUM!	727	#NUM!	714.5	#NUM!	702	#NUM!	689.5	#NUM!	677	#NUM!	664.5	#NUM!	652	#NUM!	639.5	#NUM!	627	#NUM!	614.5	#NUM!	602	#NUM!	589.5	#NUM!	577	#NUM!	564.5	#NUM!	552	#NUM!	539.5	#NUM!	527	#NUM!	514.5	#NUM!	502	#NUM!	489.5
	790.5	#NUM!	778	#NUM!	765.5	#NUM!	753	#NUM!	740.5	#NUM!	728	#NUM!	715.5	#NUM!	703	#NUM!	690.5	#NUM!	678	#NUM!	665.5	#NUM!	653	#NUM!	640.5	#NUM!	628	#NUM!	615.5	#NUM!	603	#NUM!	590.5	#NUM!	578	#NUM!	565.5	#NUM!	553	#NUM!	540.5	#NUM!	528	#NUM!	515.5	#NUM!	503	#NUM!	490.5
	791.5	#NUM!	779	#NUM!	766.5	#NUM!	754	#NUM!	741.5	#NUM!	729	#NUM!	716.5	#NUM!	704	#NUM!	691.5	#NUM!	679	#NUM!	666.5	#NUM!	654	#NUM!	641.5	#NUM!	629	#NUM!	616.5	#NUM!	604	#NUM!	591.5	#NUM!	579	#NUM!	566.5	#NUM!	554	#NUM!	541.5	#NUM!	529	#NUM!	516.5	#NUM!	504	#NUM!	491.5
	792.5	#NUM!	780	#NUM!	767.5	#NUM!	755	#NUM!	742.5	#NUM!	730	#NUM!	717.5	#NUM!	705	#NUM!	692.5	#NUM!	680	#NUM!	667.5	#NUM!	655	#NUM!	642.5	#NUM!	630	#NUM!	617.5	#NUM!	605	#NUM!	592.5	#NUM!	580	#NUM!	567.5	#NUM!	555	#NUM!	542.5	#NUM!	530	#NUM!	517.5	#NUM!	505	#NUM!	492.5
	793.5	#NUM!	781	#NUM!	768.5	#NUM!	756	#NUM!	743.5	#NUM!	731	#NUM!	718.5	#NUM!	706	#NUM!	693.5	#NUM!	681	#NUM!	668.5	#NUM!	656	#NUM!	643.5	#NUM!	631	#NUM!	618.5	#NUM!	606	#NUM!	593.5	#NUM!	581	#NUM!	568.5	#NUM!	556	#NUM!	543.5	#NUM!	531	#NUM!	518.5	#NUM!	506	#NUM!	493.5
	794.5	#NUM!	782	#NUM!	769.5	#NUM!	757	#NUM!	744.5	#NUM!	732	#NUM!	719.5	#NUM!	707	#NUM!	694.5	#NUM!	682	#NUM!	669.5	#NUM!	657	#NUM!	644.5	#NUM!	632	#NUM!	619.5	#NUM!	607	#NUM!	594.5	#NUM!	582	#NUM!	569.5	#NUM!	557	#NUM!	544.5	#NUM!	532	#NUM!	519.5	#NUM!	507	#NUM!	494.5
	795.5	#NUM!	783	#NUM!	770.5	#NUM!	758	#NUM!	745.5	#NUM!	733	#NUM!	720.5	#NUM!	708	#NUM!	695.5	#NUM!	683	#NUM!	670.5	#NUM!	658	#NUM!	645.5	#NUM!	633	#NUM!	620.5	#NUM!	608	#NUM!	595.5	#NUM!	583	#NUM!	570.5	#NUM!	558	#NUM!	545.5	#NUM!	533	#NUM!	520.5	#NUM!	508	#NUM!	495.5
	796.5	#NUM!	784	#NUM!	771.5	#NUM!	759	#NUM!	746.5	#NUM!	734	#NUM!	721.5	#NUM!	709	#NUM!	696.5	#NUM!	684	#NUM!	671.5	#NUM!	659	#NUM!	646.5	#NUM!	634	#NUM!	621.5	#NUM!	609	#NUM!	596.5	#NUM!	584	#NUM!	571.5	#NUM!	559	#NUM!	546.5	#NUM!	534	#NUM!	521.5	#NUM!	509	#NUM!	496.5
	797.5	#NUM!	785	#NUM!	772.5	#NUM!	760	#NUM!	747.5	#NUM!	735	#NUM!	722.5	#NUM!	710	#NUM!	697.5	#NUM!	685	#NUM!	672.5	#NUM!	660	#NUM!	647.5	#NUM!	635	#NUM!	622.5	#NUM!	610	#NUM!	597.5	#NUM!	585	#NUM!	572.5	#NUM!	560	#NUM!	547.5	#NUM!	535	#NUM!	522.5	#NUM!	510	#NUM!	497.5
	798.5	#NUM!	786	#NUM!	773.5	#NUM!	761	#NUM!	748.5	#NUM!	736	#NUM!	723.5	#NUM!	711	#NUM!	698.5	#NUM!	686	#NUM!	673.5	#NUM!	661	#NUM!	648.5	#NUM!	636	#NUM!	623.5	#NUM!	611	#NUM!	598.5	#NUM!	586	#NUM!	573.5	#NUM!	561	#NUM!	548.5	#NUM!	536	#NUM!	523.5	#NUM!	511	#NUM!	498.5
	799.5	#NUM!	787	#NUM!	774.5	#NUM!	762	#NUM!	749.5	#NUM!	737	#NUM!	724.5	#NUM!	712	#NUM!	699.5	#NUM!	687	#NUM!	674.5	#NUM!	662	#NUM!	649.5	#NUM!	637	#NUM!	624.5	#NUM!	612	#NUM!	599.5	#NUM!	587	#NUM!	574.5	#NUM!	562	#NUM!	549.5	#NUM!	537	#NUM!	524.5	#NUM!	512	#NUM!	499.5
	800.5	#NUM!	788	#NUM!	775.5	#NUM!	763	#NUM!	750.5	#NUM!	738	#NUM!	725.5	#NUM!	713	#NUM!	700.5	#NUM!	688	#NUM!	675.5	#NUM!	663	#NUM!	650.5	#NUM!	638	#NUM!	625.5	#NUM!	613	#NUM!	600.5	#NUM!	588	#NUM!	575.5	#NUM!	563	#NUM!	550.5	#NUM!	538	#NUM!	525.5	#NUM!	513	#NUM!	500.5
	801.5	#NUM!	789	#NUM!	776.5	#NUM!	764	#NUM!	751.5	#NUM!	739	#NUM!	726.5	#NUM!	714	#NUM!	701.5	#NUM!	689	#NUM!	676.5	#NUM!	664	#NUM!	651.5	#NUM!	639	#NUM!	626.5	#NUM!	614	#NUM!	601.5	#NUM!	589	#NUM!	576.5	#NUM!	564	#NUM!	551.5	#NUM!	539	#NUM!	526.5	#NUM!	514	#NUM!	501.5
	802.5	#NUM!	790	#NUM!	777.5	#NUM!	765	#NUM!	752.5	#NUM!	740	#NUM!	727.5	#NUM!	715	#NUM!	702.5	#NUM!	690	#NUM!	677.5	#NUM!	665	#NUM!	652.5	#NUM!	640	#NUM!	627.5	#NUM!	615	#NUM!	602.5	#NUM!	590	#NUM!	577.5	#NUM!	565	#NUM!	552.5	#NUM!	540	#NUM!	527.5	#NUM!	515	#NUM!	502.5
	803.5	#NUM!	791	#NUM!	778.5	#NUM!	766	#NUM!	753.5	#NUM!	741	#NUM!	728.5	#NUM!	716	#NUM!	703.5	#NUM!	691	#NUM!	678.5	#NUM!	666	#NUM!	653.5	#NUM!	641	#NUM!	628.5	#NUM!	616	#NUM!	603.5	#NUM!	591	#NUM!	578.5	#NUM!	566	#NUM!	553.5	#NUM!	541	#NUM!	528.5	#NUM!	516	#NUM!	503.5
	804.5	#NUM!	792	#NUM!	779.5	#NUM!	767	#NUM!	754.5	#NUM!	742	#NUM!	729.5	#NUM!	717	#NUM!	704.5	#NUM!	692	#NUM!	679.5	#NUM!	667	#NUM!	654.5	#NUM!	642	#NUM!	629.5	#NUM!	617	#NUM!	604.5	#NUM!	592	#NUM!	579.5	#NUM!	567	#NUM!	554.5	#NUM!	542	#NUM!	529.5	#NUM!	517	#NUM!	504.5
	805.5	#NUM!	793	#NUM!	780.5	#NUM!	768	#NUM!	755.5	#NUM!	743	#NUM!	730.5	#NUM!	718	#NUM!	705.5	#NUM!	693	#NUM!	680.5	#NUM!	668	#NUM!	655.5	#NUM!	643	#NUM!	630.5	#NUM!	618	#NUM!	605.5	#NUM!	593	#NUM!	580.5	#NUM!	568	#NUM!	555.5	#NUM!	543	#NUM!	530.5	#NUM!	518	#NUM!	505.5
	806.5	#NUM!	794	#NUM!	781.5	#NUM!	769	#NUM!	756.5	#NUM!	744	#NUM!	731.5	#NUM!	719	#NUM!	706.5	#NUM!	694	#NUM!	681.5	#NUM!	669	#NUM!	656.5	#NUM!	644	#NUM!	631.5	#NUM!	619	#NUM!	606.5	#NUM!	594	#NUM!	581.5	#NUM!	569	#NUM!	556.5	#NUM!	544	#NUM!	531.5	#NUM!	519	#NUM!	506.5
	807.5	#NUM!	795	#NUM!	782.5	#NUM!	770	#NUM!	757.5	#NUM!	745	#NUM!	732.5	#NUM!	720	#NUM!	707.5	#NUM!	695	#NUM!	682.5	#NUM!	670	#NUM!	657.5	#NUM!	645	#NUM!	632.5	#NUM!	620	#NUM!	607.5	#NUM!	595	#NUM!	582.5	#NUM!	570	#NUM!	557.5	#NUM!	545	#NUM!	532.5	#NUM!	520	#NUM!	507.5
	808.5	#NUM!	796	#NUM!	783.5	#NUM!	771	#NUM!	758.5	#NUM!	746	#NUM!	733.5	#NUM!	721	#NUM!	708.5	#NUM!	696	#NUM!	683.5	#NUM!	671	#NUM!	658.5	#NUM!	646	#NUM!	633.5	#NUM!	621	#NUM!	608.5	#NUM!	596	#NUM!	583.5	#NUM!	571	#NUM!	558.5	#NUM!	546	#NUM!	533.5	#NUM!	521	#NUM!	508.5
	809.5	#NUM!	797	#NUM!	784.5	#NUM!	772	#NUM!	759.5	#NUM!	747	#NUM!	734.5	#NUM!	722	#NUM!	709.5	#NUM!	697	#NUM!	684.5	#NUM!	672	#NUM!	659.5	#NUM!	647	#NUM!	634.5	#NUM!	622	#NUM!	609.5	#NUM!	597	#NUM!	584.5	#NUM!	572	#NUM!	559.5	#NUM!	547	#NUM!	534.5	#NUM!	522	#NUM!	509.5
	810.5	#NUM!	798	#NUM!	785.5	#NUM!	773	#NUM!	760.5	#NUM!	748	#NUM!	735.5	#NUM!	723	#NUM!	710.5	#NUM!	698	#NUM!	685.5	#NUM!	673	#NUM!	660.5	#NUM!	648	#NUM!	635.5	#NUM!	623	#NUM!	610.5	#NUM!	598	#NUM!	585.5	#NUM!	573	#NUM!	560.5	#NUM!	548	#NUM!	535.5	#NUM!	523	#NUM!	510.5
	811.5	#NUM!	799	#NUM!	786.5	#NUM!	774	#NUM!	761.5	#NUM!	749	#NUM!	736.5	#NUM!	724	#NUM!	711.5	#NUM!	699	#NUM!	686.5	#NUM!	674	#NUM!	661.5	#NUM!	649	#NUM!	636.5	#NUM!	624	#NUM!	611.5	#NUM!	599	#NUM!	586.5	#NUM!	574	#NUM!	561.5	#NUM!	549	#NUM!	536.5	#NUM!	524	#NUM!	511.5
	812.5	#NUM!	800	#NUM!	787.5	#NUM!	775	#NUM!	762.5	#NUM!	750	#NUM!	737.5	#NUM!	725	#NUM!	712.5	#NUM!	700	#NUM!	687.5	#NUM!	675	#NUM!	662.5	#NUM!	650	#NUM!	637.5	#NUM!	625	#NUM!	612.5	#NUM!	600	#NUM!	587.5	#NUM!	575	#NUM!	562.5	#NUM!	550	#NUM!	537.5	#NUM!	525	#NUM!	512.5
	813.5	#NUM!	801	#NUM!	788.5	#NUM!	776	#NUM!	763.5	#NUM!	751	#NUM!	738.5	#NUM!	726	#NUM!	713.5	#NUM!	701	#NUM!	688.5	#NUM!	676	#NUM!	663.5	#NUM!	651	#NUM!	638.5	#NUM!	626	#NUM!	613.5	#NUM!	601	#NUM!	588.5	#NUM!	576	#NUM!	563.5	#NUM!	551	#NUM!	538.5	#NUM!	526	#NUM!	513.5
	814.5	#NUM!	802	#NUM!	789.5	#NUM!	777	#NUM!	764.5	#NUM!	752	#NUM!	739.5	#NUM!	727	#NUM!	714.5	#NUM!	702	#NUM!	689.5	#NUM!	677	#NUM!	664.5	#NUM!	652	#NUM!	639.5	#NUM!	627	#NUM!	614.5	#NUM!	602	#NUM!	589.5	#NUM!	577	#NUM!	564.5	#NUM!	552	#NUM!	539.5	#NUM!	527	#NUM!	514.5
	815.5	#NUM!	803	#NUM!	790.5	#NUM!	778	#NUM!	765.5	#NUM!	753	#NUM!	740.5	#NUM!	728	#NUM!	715.5	#NUM!	703	#NUM!	690.5	#NUM!	678	#NUM!	665.5	#NUM!	653	#NUM!	640.5	#NUM!	628	#NUM!	615.5	#NUM!	603	#NUM!	590.5	#NUM!	578	#NUM!	565.5	#NUM!	553	#NUM!	540.5	#NUM!	528	#NUM!	515.5
	816.5	#NUM!	804	#NUM!	791.5	#NUM!	779	#NUM!	766.5	#NUM!	754	#NUM!	741.5	#NUM!	729	#NUM!	716.5	#NUM!	704	#NUM!	691.5	#NUM!	679	#NUM!	666.5	#NUM!	654	#NUM!	641.5	#NUM!	629	#NUM!	616.5	#NUM!	604	#NUM!	591.5	#NUM!	579	#NUM!	566.5	#NUM!	554	#NUM!	541.5	#NUM!	529	#NUM!	516.5
	817.5	#NUM!	805	#NUM!	792.5	#NUM!	780	#NUM!	767.5	#NUM!	755	#NUM!	742.5	#NUM!	730	#NUM!	717.5	#NUM!	705	#NUM!	692.5	#NUM!	680	#NUM!	667.5	#NUM!	655	#NUM!	642.5	#NUM!	630	#NUM!	617.5	#NUM!	605	#NUM!	592.5	#NUM!	580	#NUM!	567.5	#NUM!	555	#NUM!	542.5	#NUM!	530	#NUM!	517.5
	818.5	#NUM!	806	#NUM!	793.5	#NUM!	781	#NUM!	768.5	#NUM!	756	#NUM!	743.5	#NUM!	731	#NUM!	718.5	#NUM!	706	#NUM!	693.5	#NUM!	681	#NUM!	668.5	#NUM!	656	#NUM!	643.5	#NUM!	631	#NUM!	618.5	#NUM!	606	#NUM!	593.5	#NUM!	581	#NUM!	568.5	#NUM!	556	#NUM!	543.5	#NUM!	531	#NUM!	518.5
	819.5	#NUM!	807	#NUM!	794.5	#NUM!	782	#NUM!	769.5	#NUM!	757	#NUM!	744.5	#NUM!	732	#NUM!	719.5	#NUM!	707	#NUM!	694.5	#NUM!	682	#NUM!	669.5	#NUM!	657	#NUM!	644.5	#NUM!	632	#NUM!	619.5	#NUM!	607	#NUM!	594.5	#NUM!	582	#NUM!	569.5	#NUM!	557	#NUM!	544.5	#NUM!	532	#NUM!	519.5
	820.5	#NUM!	808	#NUM!	795.5	#NUM!	783	#NUM!	770.5	#NUM!	758	#NUM!	745.5	#NUM!	733	#NUM!	720.5	#NUM!	708	#NUM!	695.5	#NUM!	683	#NUM!	670.5	#NUM!	658	#NUM!	645.5	#NUM!	633	#NUM!	620.5	#NUM!	608	#NUM!	595.5	#NUM!	583	#NUM!	570.5	#NUM!	558	#NUM!	545.5	#NUM!	533	#NUM!	520.5
	821.5	#NUM!	809	#NUM!	796.5	#NUM!	784	#NUM!	771.5	#NUM!	759	#NUM!	746.5	#NUM!	734	#NUM!	721.5	#NUM!	709	#NUM!	696.5	#NUM!	684	#NUM!	671.5	#NUM!	659	#NUM!	646.5	#NUM!	634	#NUM!	621.5	#NUM!	609	#NUM!	596.5	#NUM!	584	#NUM!	571.5	#NUM!	559	#NUM!	546.5	#NUM!	534	#NUM!	521.5
	822.5	#NUM!	810	#NUM!	797.5	#NUM!	785	#NUM!	772.5	#NUM!	760	#NUM!	747.5	#NUM!	735	#NUM!	722.5	#NUM!	710	#NUM!	697.5	#NUM!	685	#NUM!	672.5	#NUM!	660	#NUM!	647.5	#NUM!	635	#NUM!	622.5	#NUM!	610	#NUM!	597.5	#NUM!	585	#NUM!	572.5	#NUM!	560	#NUM!	547.5	#NUM!	535	#NUM!	522.5
	823.5	#NUM!	811	#NUM!	798.5	#NUM!	786	#NUM!	773.5	#NUM!	761	#NUM!	748.5	#NUM!	736	#NUM!	723.5	#NUM!	711	#NUM!	698.5	#NUM!	686	#NUM!	673.5	#NUM!	661	#NUM!	648.5	#NUM!	636	#NUM!	623.5	#NUM!	611	#NUM!	598.5	#NUM!	586	#NUM!	573.5	#NUM!	561	#NUM!	548.5	#NUM!	536	#NUM!	523.5
	824.5	#NUM!	812	#NUM!	799.5	#NUM!	787	#NUM!	774.5	#NUM!	762	#NUM!	749.5	#NUM!	737	#NUM!	724.5	#NUM!	712	#NUM!	699.5	#NUM!	687	#NUM!	674.5	#NUM!	662	#NUM!	649.5	#NUM!	637	#NUM!	624.5	#NUM!	612	#NUM!	599.5	#NUM!	587	#NUM!	574.5	#NUM!	562	#NUM!	549.5	#NUM!	537	#NUM!	524.5
	825.5	#NUM!	813	#NUM!	800.5	#NUM!	788	#NUM!	775.5	#NUM!	763	#NUM!	750.5	#NUM!	738	#NUM!	725.5	#NUM!	713	#NUM!	700.5	#NUM!	688	#NUM!	675.5	#NUM!	663	#NUM!	650.5	#NUM!	638	#NUM!	625.5	#NUM!	613	#NUM!	600.5	#NUM!	588	#NUM!	575.5	#NUM!	563	#NUM!	550.5	#NUM!	538	#NUM!	525.5
	826.5	#NUM!	814	#NUM!	801.5	#NUM!	789	#NUM!	776.5	#NUM!	764	#NUM!	751.5	#NUM!	739	#NUM!	726.5	#NUM!	714	#NUM!	701.5	#NUM!	689	#NUM!	676.5	#NUM!	664	#NUM!	651.5	#NUM!	639	#NUM!	626.5	#NUM!	614	#NUM!	601.5	#NUM!	589	#NUM!	576.5	#NUM!	564	#NUM!	551.5	#NUM!	539	#NUM!	526.5
	827.5	#NUM!	815	#NUM!	802.5	#NUM!	790	#NUM!	777.5	#NUM!	765	#NUM!	752.5	#NUM!	740	#NUM!	727.5	#NUM!	715	#NUM!	702.5	#NUM!	690	#NUM!	677.5	#NUM!	665	#NUM!	652.5	#NUM!	640	#NUM!	627.5	#NUM!	615	#NUM!	602.5	#NUM!	590	#NUM!	577.5	#NUM!	565	#NUM!	552.5	#NUM!	540	#NUM!	527.5
	828.5	#NUM!	816	#NUM!	803.5	#NUM!	791	#NUM!	778.5	#NUM!	766	#NUM!	753.5	#NUM!	741	#NUM!	728.5	#NUM!	716	#NUM!	703.5	#NUM!	691	#NUM!	678.5	#NUM!	666	#NUM!	653.5	#NUM!	641	#NUM!	628.5	#NUM!	616	#NUM!	603.5	#NUM!	591	#NUM!	578.5	#NUM!	566	#NUM!	553.5	#NUM!	541	#NUM!	528.5
	829.5	#NUM!	817	#NUM!	804.5	#NUM!	792	#NUM!	779.5	#NUM!	767	#NUM!	754.5	#NUM!	742	#NUM!	729.5	#NUM!	717	#NUM!	704.5	#NUM!	692	#NUM!	679.5	#NUM!	667	#NUM!	654.5	#NUM!	642	#NUM!	629.5	#NUM!	617	#NUM!	604.5	#NUM!	592	#NUM!	579.5	#NUM!	567	#NUM!	554.5	#NUM!	542	#NUM!	529.5
	830.5	#NUM!	818	#NUM!	805.5	#NUM!	793	#NUM!	780.5	#NUM!	768	#NUM!	755.5	#NUM!	743	#NUM!	730.5	#NUM!	718	#NUM!	705.5	#NUM!	693	#NUM!	680.5	#NUM!	668	#NUM!	655.5	#NUM!	643	#NUM!	630.5	#NUM!	618	#NUM!	605.5	#NUM!	593	#NUM!	580.5	#NUM!	568	#NUM!	555.5	#NUM!	543	#NUM!	530.5
	831.5	#NUM!	819	#NUM!	806.5	#NUM!	794	#NUM!	781.5	#NUM!	769	#NUM!	756.5	#NUM!	744	#NUM!	731.5	#NUM!	719	#NUM!	706.5	#NUM!	694	#NUM!	681.5	#NUM!	669	#NUM!	656.5	#NUM!	644	#NUM!	631.5	#NUM!	619	#NUM!	606.5	#NUM!	594	#NUM!	581.5	#NUM!	569	#NUM!	556.5	#NUM!	544	#NUM!	531.5
	832.5	#NUM!	820	#NUM!	807.5	#NUM!	795	#NUM!	782.5	#NUM!	770	#NUM!	757.5	#NUM!	745	#NUM!	732.5	#NUM!	720	#NUM!	707.5	#NUM!	695	#NUM!	682.5	#NUM!	670	#NUM!	657.5	#NUM!	645	#NUM!	632.5	#NUM!	620	#NUM!	607.5	#NUM!	595	#NUM!	582.5	#NUM!	570	#NUM!	557.5	#NUM!	545	#NUM!	532.5
	833.5	#NUM!	821	#NUM!	808.5	#NUM!	796	#NUM!	783.5	#NUM!	771	#NUM!	758.5	#NUM!	746	#NUM!	733.5	#NUM!	721	#NUM!	708.5	#NUM!	696	#NUM!	683.5	#NUM!	671	#NUM!	658.5	#NUM!	646	#NUM!	633.5	#NUM!	621	#NUM!	608.5	#NUM!	596	#NUM!	583.5	#NUM!	571	#NUM!	558.5	#NUM!	546	#NUM!	533.5
	834.5	#NUM!	822	#NUM!	809.5	#NUM!	797	#NUM!	784.5	#NUM!	772	#NUM!	759.5	#NUM!	747	#NUM!	734.5	#NUM!	722	#NUM!	709.5	#NUM!	697	#NUM!	684.5	#NUM!	672	#NUM!	659.5	#NUM!	647	#NUM!	634.5	#NUM!	622	#NUM!	609.5	#NUM!	597	#NUM!	584.5	#NUM!	572	#NUM!	559.5	#NUM!	547	#NUM!	534.5
	835.5	#NUM!	823	#NUM!	810.5	#NUM!	798	#NUM!	785.5	#NUM!	773	#NUM!	760.5	#NUM!	748	#NUM!	735.5	#NUM!	723	#NUM!	710.5	#NUM!	698	#NUM!	685.5	#NUM!	673	#NUM!	660.5	#NUM!	648	#NUM!	635.5	#NUM!	623	#NUM!	610.5	#NUM!	598	#NUM!	585.5	#NUM!	573	#NUM!	560.5	#NUM!	548	#NUM!	535.5
	836.5	#NUM!	824	#NUM!	811.5	#NUM!	799	#NUM!	786.5	#NUM!	774	#NUM!	761.5	#NUM!	749	#NUM!	736.5	#NUM!	724	#NUM!	711.5	#NUM!	699	#NUM!	686.5	#NUM!	674	#NUM!	661.5	#NUM!	649	#NUM!	636.5	#NUM!	624	#NUM!	611.5	#NUM!	599	#NUM!	586.5	#NUM!	574	#NUM!	561.5	#NUM!	549	#NUM!	536.5
	837.5	#NUM!	825	#NUM!	812.5	#NUM!	800	#NUM!	787.5	#NUM!	775	#NUM!	762.5	#NUM!	750	#NUM!	737.5	#NUM!	725	#NUM!	712.5	#NUM!	700	#NUM!	687.5	#NUM!	675	#NUM!	662.5	#NUM!	650	#NUM!	637.5	#NUM!	625	#NUM!	612.5	#NUM!	600	#NUM!	587.5	#NUM!	575	#NUM!	562.5	#NUM!	550	#NUM!	537.5
	838.5	#NUM!	826	#NUM!	813.5	#NUM!	801	#NUM!	788.5	#NUM!	776	#NUM!	763.5	#NUM!	751	#NUM!	738.5	#NUM!	726	#NUM!	713.5	#NUM!	701	#NUM!	688.5	#NUM!	676	#NUM!	663.5	#NUM!	651	#NUM!	638.5	#NUM!	626	#NUM!	613.5	#NUM!	601	#NUM!	588.5	#NUM!	576	#NUM!	563.5	#NUM!	551	#NUM!	538.5
	839.5	#NUM!	827	#NUM!	814.5	#NUM!	802	#NUM!	789.5	#NUM!	777	#NUM!	764.5	#NUM!	752	#NUM!	739.5	#NUM!	727	#NUM!	714.5	#NUM!	702	#NUM!	689.5	#NUM!	677	#NUM!	664.5	#NUM!	652	#NUM!	639.5	#NUM!	627	#NUM!	614.5	#NUM!	602	#NUM!	589.5	#NUM!	577	#NUM!	564.5	#NUM!	552	#NUM!	539.5
	840.5	#NUM!	828	#NUM!	815.5	#NUM!	803	#NUM!	790.5	#NUM!	778	#NUM!	765.5	#NUM!	753	#NUM!	740.5	#NUM!	728	#NUM!	715.5	#NUM!	703	#NUM!	690.5	#NUM!	678	#NUM!	665.5	#NUM!	653	#NUM!	640.5	#NUM!	628	#NUM!	615.5	#NUM!	603	#NUM!	590.5	#NUM!	578	#NUM!	565.5	#NUM!	553	#NUM!	540.5
	841.5	#NUM!	829	#NUM!	816.5	#NUM!	804	#NUM!	791.5	#NUM!	779	#NUM!	766.5	#NUM!	754	#NUM!	741.5	#NUM!	729	#NUM!	716.5	#NUM!	704	#NUM!	691.5	#NUM!	679	#NUM!	666.5	#NUM!	654	#NUM!	641.5	#NUM!	629	#NUM!	616.5	#NUM!	604	#NUM!	591.5	#NUM!	579	#NUM!	566.5	#NUM!	554	#NUM!	541.5
	842.5	#NUM!	830	#NUM!	817.5	#NUM!	805	#NUM!	792.5	#NUM!	780	#NUM!	767.5	#NUM!	755	#NUM!	742.5	#NUM!	730	#NUM!	717.5	#NUM!	705	#NUM!	692.5	#NUM!	680	#NUM!	667.5	#NUM!	655	#NUM!	642.5	#NUM!	630	#NUM!	617.5	#NUM!	605	#NUM!	592.5	#NUM!	580	#NUM!	567.5	#NUM!	555	#NUM!	542.5
	843.5	#NUM!	831	#NUM!	818.5	#NUM!	806	#NUM!	793.5	#NUM!	781	#NUM!	768.5	#NUM!	756	#NUM!	743.5	#NUM!	731	#NUM!	718.5	#NUM!	706	#NUM!	693.5	#NUM!	681	#NUM!	668.5	#NUM!	656	#NUM!	643.5	#NUM!	631	#NUM!	618.5	#NUM!	606	#NUM!	593.5	#NUM!	581	#NUM!	568.5	#NUM!	556	#NUM!	543.5
	844.5	#NUM!	832	#NUM!	819.5	#NUM!	807	#NUM!	794.5	#NUM!	782	#NUM!	769.5	#NUM!	757	#NUM!	744.5	#NUM!	732	#NUM!	719.5	#NUM!	707	#NUM!	694.5	#NUM!	682	#NUM!	669.5	#NUM!	657	#NUM!	644.5	#NUM!	632	#NUM!	619.5	#NUM!	607	#NUM!	594.5	#NUM!	582	#NUM!	569.5	#NUM!	557	#NUM!	544.5
	845.5	#NUM!	833	#NUM!	820.5	#NUM!	808	#NUM!	795.5	#NUM!	783	#NUM!	770.5	#NUM!	758	#NUM!	745.5	#NUM!	733	#NUM!	720.5	#NUM!	708	#NUM!	695.5	#NUM!	683	#NUM!	670.5	#NUM!	658	#NUM!	645.5	#NUM!	633	#NUM!	620.5	#NUM!	608	#NUM!	595.5	#NUM!	583	#NUM!	570.5	#NUM!	558	#NUM!	545.5
	846.5	#NUM!	834	#NUM!	821.5	#NUM!	809	#NUM!	796.5	#NUM!	784	#NUM!	771.5	#NUM!	759	#NUM!	746.5	#NUM!	734	#NUM!	721.5	#NUM!	709	#NUM!	696.5	#NUM!	684	#NUM!	671.5	#NUM!	659	#NUM!	646.5	#NUM!	634	#NUM!	621.5	#NUM!	609	#NUM!	596.5	#NUM!	584	#NUM!	571.5	#NUM!	559	#NUM!	546.5
	847.5	#NUM!	835	#NUM!	822.5	#NUM!	810	#NUM!	797.5	#NUM!	785	#NUM!	772.5	#NUM!	760	#NUM!	747.5	#NUM!	735	#NUM!	722.5	#NUM!	710	#NUM!	697.5	#NUM!	685	#NUM!	672.5	#NUM!	660	#NUM!	647.5	#NUM!	635	#NUM!	622.5	#NUM!	610	#NUM!	597.5	#NUM!	585	#NUM!	572.5	#NUM!	560	#NUM!	547.5
	848.5	#NUM!	836	#NUM!	823.5	#NUM!	811	#NUM!	798.5	#NUM!	786	#NUM!	773.5	#NUM!	761	#NUM!	748.5	#NUM!	736	#NUM!	723.5	#NUM!	711	#NUM!	698.5	#NUM!	686	#NUM!	673.5	#NUM!	661	#NUM!	648.5	#NUM!	636	#NUM!	623.5	#NUM!	611	#NUM!	598.5	#NUM!	586	#NUM!	573.5	#NUM!	561	#NUM!	548.5
	849.5	#NUM!	837	#NUM!	824.5	#NUM!	812	#NUM!	799.5	#NUM!	787	#NUM!	774.5	#NUM!	762	#NUM!	749.5	#NUM!	737	#NUM!	724.5	#NUM!	712	#NUM!	699.5	#NUM!	687	#NUM!	674.5	#NUM!	662	#NUM!	649.5	#NUM!	637	#NUM!	624.5	#NUM!	612	#NUM!	599.5	#NUM!	587	#NUM!	574.5	#NUM!	562	#NUM!	549.5
	850.5	#NUM!	838	#NUM!	825.5	#NUM!	813	#NUM!	800.5	#NUM!	788	#NUM!	775.5	#NUM!	763	#NUM!	750.5	#NUM!	738	#NUM!	725.5	#NUM!	713	#NUM!	700.5	#NUM!	688	#NUM!	675.5	#NUM!	663	#NUM!	650.5	#NUM!	638	#NUM!	625.5	#NUM!	613	#NUM!	600.5	#NUM!	588	#NUM!	575.5	#NUM!	563	#NUM!	550.5
	851.5	#NUM!	839	#NUM!	826.5	#NUM!	814	#NUM!	801.5	#NUM!	789	#NUM!	776.5	#NUM!	764	#NUM!	751.5	#NUM!	739	#NUM!	726.5	#NUM!	714	#NUM!	701.5	#NUM!	689	#NUM!	676.5	#NUM!	664	#NUM!	651.5	#NUM!	639	#NUM!	626.5	#NUM!	614	#NUM!	601.5	#NUM!	589	#NUM!	576.5	#NUM!	564	#NUM!	551.5
	852.5	#NUM!	840	#NUM!	827.5	#NUM!	815	#NUM!	802.5	#NUM!	790	#NUM!	777.5	#NUM!	765	#NUM!	752.5	#NUM!	740	#NUM!	727.5	#NUM!	715	#NUM!	702.5	#NUM!	690	#NUM!	677.5	#NUM!	665	#NUM!	652.5	#NUM!	640	#NUM!	627.5	#NUM!	615	#NUM!	602.5	#NUM!	590	#NUM!	577.5	#NUM!	565	#NUM!	552.5
	853.5	#NUM!	841	#NUM!	828.5	#NUM!	816	#NUM!	803.5	#NUM!	791	#NUM!	778.5	#NUM!	766	#NUM!	753.5	#NUM!	741	#NUM!	728.5	#NUM!	716	#NUM!	703.5	#NUM!	691	#NUM!	678.5	#NUM!	666	#NUM!	653.5	#NUM!	641	#NUM!	628.5	#NUM!	616	#NUM!	603.5	#NUM!	591	#NUM!	578.5	#NUM!	566	#NUM!	553.5
	854.5	#NUM!	842	#NUM!	829.5	#NUM!	817	#NUM!	804.5	#NUM!	792	#NUM!	779.5	#NUM!	767	#NUM!	754.5	#NUM!	742	#NUM!	729.5	#NUM!	717	#NUM!	704.5	#NUM!	692	#NUM!	679.5	#NUM!	667	#NUM!	654.5	#NUM!	642	#NUM!	629.5	#NUM!	617	#NUM!	604.5	#NUM!	592	#NUM!	579.5	#NUM!	567	#NUM!	554.5
	855.5	#NUM!	843	#NUM!	830.5	#NUM!	818	#NUM!	805.5	#NUM!	793	#NUM!	780.5	#NUM!	768	#NUM!	755.5	#NUM!	743	#NUM!	730.5	#NUM!	718	#NUM!	705.5	#NUM!	693	#NUM!	680.5	#NUM!	668	#NUM!	655.5	#NUM!	643	#NUM!	630.5	#NUM!	618	#NUM!	605.5	#NUM!	593	#NUM!	580.5	#NUM!	568	#NUM!	555.5
	856.5	#NUM!	844	#NUM!	831.5	#NUM!	819	#NUM!	806.5	#NUM!	794	#NUM!	781.5	#NUM!	769	#NUM!	756.5	#NUM!	744	#NUM!	731.5	#NUM!	719	#NUM!	706.5	#NUM!	694	#NUM!	681.5	#NUM!	669	#NUM!	656.5	#NUM!	644	#NUM!	631.5	#NUM!	619	#NUM!	606.5	#NUM!	594	#NUM!	581.5	#NUM!	569	#NUM!	556.5
	857.5	#NUM!	845	#NUM!	832.5	#NUM!	820	#NUM!	807.5	#NUM!	795	#NUM!	782.5	#NUM!	770	#NUM!	757.5	#NUM!	745	#NUM!	732.5	#NUM!	720	#NUM!	707.5	#NUM!	695	#NUM!	682.5	#NUM!	670	#NUM!	657.5	#NUM!	645	#NUM!	632.5	#NUM!	620	#NUM!	607.5	#NUM!	595	#NUM!	582.5	#NUM!	570	#NUM!	557.5
	858.5	#NUM!	846	#NUM!	833.5	#NUM!	821	#NUM!	808.5	#NUM!	796	#NUM!	783.5	#NUM!	771	#NUM!	758.5	#NUM!	746	#NUM!	733.5	#NUM!	721	#NUM!	708.5	#NUM!	696	#NUM!	683.5	#NUM!	671	#NUM!	658.5	#NUM!	646	#NUM!	633.5	#NUM!	621	#NUM!	608.5	#NUM!	596	#NUM!	583.5	#NUM!	571	#NUM!	558.5
	859.5	#NUM!	847	#NUM!	834.5	#NUM!	822	#NUM!	809.5	#NUM!	797	#NUM!	784.5	#NUM!	772	#NUM!	759.5	#NUM!	747	#NUM!	734.5	#NUM!	722	#NUM!	709.5	#NUM!	697	#NUM!	684.5	#NUM!	672	#NUM!	659.5	#NUM!	647	#NUM!	634.5	#NUM!	622	#NUM!	609.5	#NUM!	597	#NUM!	584.5	#NUM!	572	#NUM!	559.5
	860.5	#NUM!	848	#NUM!	835.5	#NUM!	823	#NUM!	810.5	#NUM!	798	#NUM!	785.5	#NUM!	773	#NUM!	760.5	#NUM!	748	#NUM!	735.5	#NUM!	723	#NUM!	710.5	#NUM!	698	#NUM!	685.5	#NUM!	673	#NUM!	660.5	#NUM!	648	#NUM!	635.5	#NUM!	623	#NUM!	610.5	#NUM!	598	#NUM!	585.5	#NUM!	573	#NUM!	560.5
	861.5	#NUM!	849	#NUM!	836.5	#NUM!	824	#NUM!	811.5	#NUM!	799	#NUM!	786.5	#NUM!	774	#NUM!	761.5	#NUM!	749	#NUM!	736.5	#NUM!	724	#NUM!	711.5	#NUM!	699	#NUM!	686.5	#NUM!	674	#NUM!	661.5	#NUM!	649	#NUM!	636.5	#NUM!	624	#NUM!	611.5	#NUM!	599	#NUM!	586.5	#NUM!	574	#NUM!	561.5
	862.5	#NUM!	850	#NUM!	837.5	#NUM!	825	#NUM!	812.5	#NUM!	800	#NUM!	787.5	#NUM!	775	#NUM!	762.5	#NUM!	750	#NUM!	737.5	#NUM!	725	#NUM!	712.5	#NUM!	700	#NUM!	687.5	#NUM!	675	#NUM!	662.5	#NUM!	650	#NUM!	637.5	#NUM!	625	#NUM!	612.5	#NUM!	600	#NUM!	587.5	#NUM!	575	#NUM!	562.5
	863.5	#NUM!	851	#NUM!	838.5	#NUM!	826	#NUM!	813.5	#NUM!	801	#NUM!	788.5	#NUM!	776	#NUM!	763.5	#NUM!	751	#NUM!	738.5	#NUM!	726	#NUM!	713.5	#NUM!	701	#NUM!	688.5	#NUM!	676	#NUM!	663.5	#NUM!	651	#NUM!	638.5	#NUM!	626	#NUM!	613.5	#NUM!	601	#NUM!	588.5	#NUM!	576	#NUM!	563.5
	864.5	#NUM!	852	#NUM!	839.5	#NUM!	827	#NUM!	814.5	#NUM!	802	#NUM!	789.5	#NUM!	777	#NUM!	764.5	#NUM!	752	#NUM!	739.5	#NUM!	727	#NUM!	714.5	#NUM!	702	#NUM!	689.5	#NUM!	677	#NUM!	664.5	#NUM!	652	#NUM!	639.5	#NUM!	627	#NUM!	614.5	#NUM!	602	#NUM!	589.5	#NUM!	577	#NUM!	564.5
	865.5	#NUM!	853	#NUM!	840.5	#NUM!	828	#NUM!	815.5	#NUM!	803	#NUM!	790.5	#NUM!	778	#NUM!	765.5	#NUM!	753	#NUM!	740.5	#NUM!	728	#NUM!	715.5	#NUM!	703	#NUM!	690.5	#NUM!	678	#NUM!	665.5	#NUM!	653	#NUM!	640.5	#NUM!	628	#NUM!	615.5	#NUM!	603	#NUM!	590.5	#NUM!	578	#NUM!	565.5
	866.5	#NUM!	854	#NUM!	841.5	#NUM!	829	#NUM!	816.5	#NUM!	804	#NUM!	791.5	#NUM!	779	#NUM!	766.5	#NUM!	754	#NUM!	741.5	#NUM!	729	#NUM!	716.5	#NUM!	704	#NUM!	691.5	#NUM!	679	#NUM!	666.5	#NUM!	654	#NUM!	641.5	#NUM!	629	#NUM!	616.5	#NUM!	604	#NUM!	591.5	#NUM!	579	#NUM!	566.5
	867.5	#NUM!	855	#NUM!	842.5	#NUM!	830	#NUM!	817.5	#NUM!	805	#NUM!	792.5	#NUM!	780	#NUM!	767.5	#NUM!	755	#NUM!	742.5	#NUM!	730	#NUM!	717.5	#NUM!	705	#NUM!	692.5	#NUM!	680	#NUM!	667.5	#NUM!	655	#NUM!	642.5	#NUM!	630	#NUM!	617.5	#NUM!	605	#NUM!	592.5	#NUM!	580	#NUM!	567.5
	868.5	#NUM!	856	#NUM!	843.5	#NUM!	831	#NUM!	818.5	#NUM!	806	#NUM!	793.5	#NUM!	781	#NUM!	768.5	#NUM!	756	#NUM!	743.5	#NUM!	731	#NUM!	718.5	#NUM!	706	#NUM!	693.5	#NUM!	681	#NUM!	668.5	#NUM!	656	#NUM!	643.5	#NUM!	631	#NUM!	618.5	#NUM!	606	#NUM!	593.5	#NUM!	581	#NUM!	568.5
	869.5	#NUM!	857	#NUM!	844.5	#NUM!	832	#NUM!	819.5	#NUM!	807	#NUM!	794.5	#NUM!	782	#NUM!	769.5	#NUM!	757	#NUM!	744.5	#NUM!	732	#NUM!	719.5	#NUM!	707	#NUM!	694.5	#NUM!	682	#NUM!	669.5	#NUM!	657	#NUM!	644.5	#NUM!	632	#NUM!	619.5	#NUM!	607	#NUM!	594.5	#NUM!	582	#NUM!	569.5
	870.5	#NUM!	858	#NUM!	845.5	#NUM!	833	#NUM!	820.5	#NUM!	808	#NUM!	795.5	#NUM!	783	#NUM!	770.5	#NUM!	758	#NUM!	745.5	#NUM!	733	#NUM!	720.5	#NUM!	708	#NUM!	695.5	#NUM!	683	#NUM!	670.5	#NUM!	658	#NUM!	645.5	#NUM!	633	#NUM!	620.5	#NUM!	608	#NUM!	595.5	#NUM!	583	#NUM!	570.5
	871.5	#NUM!	859	#NUM!	846.5	#NUM!	834	#NUM!	821.5	#NUM!	809	#NUM!	796.5	#NUM!	784	#NUM!	771.5	#NUM!	759	#NUM!	746.5	#NUM!	734	#NUM!	721.5	#NUM!	709	#NUM!	696.5	#NUM!	684	#NUM!	671.5	#NUM!	659	#NUM!	646.5	#NUM!	634	#NUM!	621.5	#NUM!	609	#NUM!	596.5	#NUM!	584	#NUM!	571.5
	872.5	#NUM!	860	#NUM!	847.5	#NUM!	835	#NUM!	822.5	#NUM!	810	#NUM!	797.5	#NUM!	785	#NUM!	772.5	#NUM!	760	#NUM!	747.5	#NUM!	735	#NUM!	722.5	#NUM!	710	#NUM!	697.5	#NUM!	685	#NUM!	672.5	#NUM!	660	#NUM!	647.5	#NUM!	635	#NUM!	622.5	#NUM!	610	#NUM!	597.5	#NUM!	585	#NUM!	572.5
	873.5	#NUM!	861	#NUM!	848.5	#NUM!	836	#NUM!	823.5	#NUM!	811	#NUM!	798.5	#NUM!	786	#NUM!	773.5	#NUM!	761	#NUM!	748.5	#NUM!	736	#NUM!	723.5	#NUM!	711	#NUM!	698.5	#NUM!	686	#NUM!	673.5	#NUM!	661	#NUM!	648.5	#NUM!	636	#NUM!	623.5	#NUM!	611	#NUM!	598.5	#NUM!	586	#NUM!	573.5
	874.5	#NUM!	862	#NUM!	849.5	#NUM!	837	#NUM!	824.5	#NUM!	812	#NUM!	799.5	#NUM!	787	#NUM!	774.5	#NUM!	762	#NUM!	749.5	#NUM!	737	#NUM!	724.5	#NUM!	712	#NUM!	699.5	#NUM!	687	#NUM!	674.5	#NUM!	662	#NUM!	649.5	#NUM!	637	#NUM!	624.5	#NUM!	612	#NUM!	599.5	#NUM!	587	#NUM!	574.5
	875.5	#NUM!	863	#NUM!	850.5	#NUM!	838	#NUM!	825.5	#NUM!	813	#NUM!	800.5	#NUM!	788	#NUM!	775.5	#NUM!	763	#NUM!	750.5	#NUM!	738	#NUM!	725.5	#NUM!	713	#NUM!	700.5	#NUM!	688	#NUM!	675.5	#NUM!	663	#NUM!	650.5	#NUM!	638	#NUM!	625.5	#NUM!	613	#NUM!	600.5	#NUM!	588	#NUM!	575.5
	876.5	#NUM!	864	#NUM!	851.5	#NUM!	839	#NUM!	826.5	#NUM!	814	#NUM!	801.5	#NUM!	789	#NUM!	776.5	#NUM!	764	#NUM!	751.5	#NUM!	739	#NUM!	726.5	#NUM!	714	#NUM!	701.5	#NUM!	689	#NUM!	676.5	#NUM!	664	#NUM!	651.5	#NUM!	639	#NUM!	626.5	#NUM!	614	#NUM!	601.5	#NUM!	589	#NUM!	576.5
	877.5	#NUM!	865	#NUM!	852.5	#NUM!	840	#NUM!	827.5	#NUM!	815	#NUM!	802.5	#NUM!	790	#NUM!	777.5	#NUM!	765	#NUM!	752.5	#NUM!	740	#NUM!	727.5	#NUM!	715	#NUM!	702.5	#NUM!	690	#NUM!	677.5	#NUM!	665	#NUM!	652.5	#NUM!	640	#NUM!	627.5	#NUM!	615	#NUM!	602.5	#NUM!	590	#NUM!	577.5
	878.5	#NUM!	866	#NUM!	853.5	#NUM!	841	#NUM!	828.5	#NUM!	816	#NUM!	803.5	#NUM!	791	#NUM!	778.5	#NUM!	766	#NUM!	753.5	#NUM!	741	#NUM!	728.5	#NUM!	716	#NUM!	703.5	#NUM!	691	#NUM!	678.5	#NUM!	666	#NUM!	653.5	#NUM!	641	#NUM!	628.5	#NUM!	616	#NUM!	603.5	#NUM!	591	#NUM!	578.5
	879.5	#NUM!	867	#NUM!	854.5	#NUM!	842	#NUM!	829.5	#NUM!	817	#NUM!	804.5	#NUM!	792	#NUM!	779.5	#NUM!	767	#NUM!	754.5	#NUM!	742	#NUM!	729.5	#NUM!	717	#NUM!	704.5	#NUM!	692	#NUM!	679.5	#NUM!	667	#NUM!	654.5	#NUM!	642	#NUM!	629.5	#NUM!	617	#NUM!	604.5	#NUM!	592	#NUM!	579.5
	880.5	#NUM!	868	#NUM!	855.5	#NUM!	843	#NUM!	830.5	#NUM!	818	#NUM!	805.5	#NUM!	793	#NUM!	780.5	#NUM!	768	#NUM!	755.5	#NUM!	743	#NUM!	730.5	#NUM!	718	#NUM!	705.5	#NUM!	693	#NUM!	680.5	#NUM!	668	#NUM!	655.5	#NUM!	643	#NUM!	630.5	#NUM!	618	#NUM!	605.5	#NUM!	593	#NUM!	580.5
	881.5	#NUM!	869	#NUM!	856.5	#NUM!	844	#NUM!	831.5	#NUM!	819	#NUM!	806.5	#NUM!	794	#NUM!	781.5	#NUM!	769	#NUM!	756.5	#NUM!	744	#NUM!	731.5	#NUM!	719	#NUM!	706.5	#NUM!	694	#NUM!	681.5	#NUM!	669	#NUM!	656.5	#NUM!	644	#NUM!	631.5	#NUM!	619	#NUM!	606.5	#NUM!	594	#NUM!	581.5
	882.5	#NUM!	870	#NUM!	857.5	#NUM!	845	#NUM!	832.5	#NUM!	820	#NUM!	807.5	#NUM!	795	#NUM!	782.5	#NUM!	770	#NUM!	757.5	#NUM!	745	#NUM!	732.5	#NUM!	720	#NUM!	707.5	#NUM!	695	#NUM!	682.5	#NUM!	670	#NUM!	657.5	#NUM!	645	#NUM!	632.5	#NUM!	620	#NUM!	607.5	#NUM!	595	#NUM!	582.5
	883.5	#NUM!	871	#NUM!	858.5	#NUM!	846	#NUM!	833.5	#NUM!	821	#NUM!	808.5	#NUM!	796	#NUM!	783.5	#NUM!	771	#NUM!	758.5	#NUM!	746	#NUM!	733.5	#NUM!	721	#NUM!	708.5	#NUM!	696	#NUM!	683.5	#NUM!	671	#NUM!	658.5	#NUM!	646	#NUM!	633.5	#NUM!	621	#NUM!	608.5	#NUM!	596	#NUM!	583.5
	884.5	#NUM!	872	#NUM!	859.5	#NUM!	847	#NUM!	834.5	#NUM!	822	#NUM!	809.5	#NUM!	797	#NUM!	784.5	#NUM!	772	#NUM!	759.5	#NUM!	747	#NUM!	734.5	#NUM!	722	#NUM!	709.5	#NUM!	697	#NUM!	684.5	#NUM!	672	#NUM!	659.5	#NUM!	647	#NUM!	634.5	#NUM!	622	#NUM!	609.5	#NUM!	597	#NUM!	584.5
	885.5	#NUM!	873	#NUM!	860.5	#NUM!	848	#NUM!	835.5	#NUM!	823	#NUM!	810.5	#NUM!	798	#NUM!	785.5	#NUM!	773	#NUM!	760.5	#NUM!	748	#NUM!	735.5	#NUM!	723	#NUM!	710.5	#NUM!	698	#NUM!	685.5	#NUM!	673	#NUM!	660.5	#NUM!	648	#NUM!	635.5	#NUM!	623	#NUM!	610.5	#NUM!	598	#NUM!	585.5
	886.5	#NUM!	874	#NUM!	861.5	#NUM!	849	#NUM!	836.5	#NUM!	824	#NUM!	811.5	#NUM!	799	#NUM!	786.5	#NUM!	774	#NUM!	761.5	#NUM!	749	#NUM!	736.5	#NUM!	724	#NUM!	711.5	#NUM!	699	#NUM!	686.5	#NUM!	674	#NUM!	661.5	#NUM!	649	#NUM!	636.5	#NUM!	624	#NUM!	611.5	#NUM!	599	#NUM!	586.5
	887.5	#NUM!	875	#NUM!	862.5	#NUM!	850	#NUM!	837.5	#NUM!	825	#NUM!	812.5	#NUM!	800	#NUM!	787.5	#NUM!	775	#NUM!	762.5	#NUM!	750	#NUM!	737.5	#NUM!	725	#NUM!	712.5	#NUM!	700	#NUM!	687.5	#NUM!	675	#NUM!	662.5	#NUM!	650	#NUM!	637.5	#NUM!	625	#NUM!	612.5	#NUM!	600	#NUM!	587.5
	888.5	#NUM!	876	#NUM!	863.5	#NUM!	851	#NUM!	838.5	#NUM!	826	#NUM!	813.5	#NUM!	801	#NUM!	788.5	#NUM!	776	#NUM!	763.5	#NUM!	751	#NUM!	738.5	#NUM!	726	#NUM!	713.5	#NUM!	701	#NUM!	688.5	#NUM!	676	#NUM!	663.5	#NUM!	651	#NUM!	638.5	#NUM!	626	#NUM!	613.5	#NUM!	601	#NUM!	588.5
	889.5	#NUM!	877	#NUM!	864.5	#NUM!	852	#NUM!	839.5	#NUM!	827	#NUM!	814.5	#NUM!	802	#NUM!	789.5	#NUM!	777	#NUM!	764.5	#NUM!	752	#NUM!	739.5	#NUM!	727	#NUM!	714.5	#NUM!	702	#NUM!	689.5	#NUM!	677	#NUM!	664.5	#NUM!	652	#NUM!	639.5	#NUM!	627	#NUM!	614.5	#NUM!	602	#NUM!	589.5
	890.5	#NUM!	878	#NUM!	865.5	#NUM!	853	#NUM!	840.5	#NUM!	828	#NUM!	815.5	#NUM!	803	#NUM!	790.5	#NUM!	778	#NUM!	765.5	#NUM!	753	#NUM!	740.5	#NUM!	728	#NUM!	715.5	#NUM!	703	#NUM!	690.5	#NUM!	678	#NUM!	665.5	#NUM!	653	#NUM!	640.5	#NUM!	628	#NUM!	615.5	#NUM!	603	#NUM!	590.5
	891.5	#NUM!	879	#NUM!	866.5	#NUM!	854	#NUM!	841.5	#NUM!	829	#NUM!	816.5	#NUM!	804	#NUM!	791.5	#NUM!	779	#NUM!	766.5	#NUM!	754	#NUM!	741.5	#NUM!	729	#NUM!	716.5	#NUM!	704	#NUM!	691.5	#NUM!	679	#NUM!	666.5	#NUM!	654	#NUM!	641.5	#NUM!	629	#NUM!	616.5	#NUM!	604	#NUM!	591.5
	892.5	#NUM!	880	#NUM!	867.5	#NUM!	855	#NUM!	842.5	#NUM!	830	#NUM!	817.5	#NUM!	805	#NUM!	792.5	#NUM!	780	#NUM!	767.5	#NUM!	755	#NUM!	742.5	#NUM!	730	#NUM!	717.5	#NUM!	705	#NUM!	692.5	#NUM!	680	#NUM!	667.5	#NUM!	655	#NUM!	642.5	#NUM!	630	#NUM!	617.5	#NUM!	605	#NUM!	592.5
	893.5	#NUM!	881	#NUM!	868.5	#NUM!	856	#NUM!	843.5	#NUM!	831	#NUM!	818.5	#NUM!	806	#NUM!	793.5	#NUM!	781	#NUM!	768.5	#NUM!	756	#NUM!	743.5	#NUM!	731	#NUM!	718.5	#NUM!	706	#NUM!	693.5	#NUM!	681	#NUM!	668.5	#NUM!	656	#NUM!	643.5	#NUM!	631	#NUM!	618.5	#NUM!	606	#NUM!	593.5
	894.5	#NUM!	882	#NUM!	869.5	#NUM!	857	#NUM!	844.5	#NUM!	832	#NUM!	819.5	#NUM!	807	#NUM!	794.5	#NUM!	782	#NUM!	769.5	#NUM!	757	#NUM!	744.5	#NUM!	732	#NUM!	719.5	#NUM!	707	#NUM!	694.5	#NUM!	682	#NUM!	669.5	#NUM!	657	#NUM!	644.5	#NUM!	632	#NUM!	619.5	#NUM!	607	#NUM!	594.5
	895.5	#NUM!	883	#NUM!	870.5	#NUM!	858	#NUM!	845.5	#NUM!	833	#NUM!	820.5	#NUM!	808	#NUM!	795.5	#NUM!	783	#NUM!	770.5	#NUM!	758	#NUM!	745.5	#NUM!	733	#NUM!	720.5	#NUM!	708	#NUM!	695.5	#NUM!	683	#NUM!	670.5	#NUM!	658	#NUM!	645.5	#NUM!	633	#NUM!	620.5	#NUM!	608	#NUM!	595.5
	896.5	#NUM!	884	#NUM!	871.5	#NUM!	859	#NUM!	846.5	#NUM!	834	#NUM!	821.5	#NUM!	809	#NUM!	796.5	#NUM!	784	#NUM!	771.5	#NUM!	759	#NUM!	746.5	#NUM!	734	#NUM!	721.5	#NUM!	709	#NUM!	696.5	#NUM!	684	#NUM!	671.5	#NUM!	659	#NUM!	646.5	#NUM!	634	#NUM!	621.5	#NUM!	609	#NUM!	596.5
	897.5	#NUM!	885	#NUM!	872.5	#NUM!	860	#NUM!	847.5	#NUM!	835	#NUM!	822.5	#NUM!	810	#NUM!	797.5	#NUM!	785	#NUM!	772.5	#NUM!	760	#NUM!	747.5	#NUM!	735	#NUM!	722.5	#NUM!	710	#NUM!	697.5	#NUM!	685	#NUM!	672.5	#NUM!	660	#NUM!	647.5	#NUM!	635	#NUM!	622.5	#NUM!	610	#NUM!	597.5
	898.5	#NUM!	886	#NUM!	873.5	#NUM!	861	#NUM!	848.5	#NUM!	836	#NUM!	823.5	#NUM!	811	#NUM!	798.5	#NUM!	786	#NUM!	773.5	#NUM!	761	#NUM!	748.5	#NUM!	736	#NUM!	723.5	#NUM!	711	#NUM!	698.5	#NUM!	686	#NUM!	673.5	#NUM!	661	#NUM!	648.5	#NUM!	636	#NUM!	623.5	#NUM!	611	#NUM!	598.5
	899.5	#NUM!	887	#NUM!	874.5	#NUM!	862	#NUM!	849.5	#NUM!	837	#NUM!	824.5	#NUM!	812	#NUM!	799.5	#NUM!	787	#NUM!	774.5	#NUM!	762	#NUM!	749.5	#NUM!	737	#NUM!	724.5	#NUM!	712	#NUM!	699.5	#NUM!	687	#NUM!	674.5	#NUM!	662	#NUM!	649.5	#NUM!	637	#NUM!	624.5	#NUM!	612	#NUM!	599.5
	900.5	#NUM!	888	#NUM!	875.5	#NUM!	863	#NUM!	850.5	#NUM!	838	#NUM!	825.5	#NUM!	813	#NUM!	800.5	#NUM!	788	#NUM!	775.5	#NUM!	763	#NUM!	750.5	#NUM!	738	#NUM!	725.5	#NUM!	713	#NUM!	700.5	#NUM!	688	#NUM!	675.5	#NUM!	663	#NUM!	650.5	#NUM!	638	#NUM!	625.5	#NUM!	613	#NUM!	600.5
	901.5	#NUM!	889	#NUM!	876.5	#NUM!	864	#NUM!	851.5	#NUM!	839	#NUM!	826.5	#NUM!	814	#NUM!	801.5	#NUM!	789	#NUM!	776.5	#NUM!	764	#NUM!	751.5	#NUM!	739	#NUM!	726.5	#NUM!	714	#NUM!	701.5	#NUM!	689	#NUM!	676.5	#NUM!	664	#NUM!	651.5	#NUM!	639	#NUM!	626.5	#NUM!	614	#NUM!	601.5
	902.5	#NUM!	890	#NUM!	877.5	#NUM!	865	#NUM!	852.5	#NUM!	840	#NUM!	827.5	#NUM!	815	#NUM!	802.5	#NUM!	790	#NUM!	777.5	#NUM!	765	#NUM!	752.5	#NUM!	740	#NUM!	727.5	#NUM!	715	#NUM!	702.5	#NUM!	690	#NUM!	677.5	#NUM!	665	#NUM!	652.5	#NUM!	640	#NUM!	627.5	#NUM!	615	#NUM!	602.5
	903.5	#NUM!	891	#NUM!	878.5	#NUM!	866	#NUM!	853.5	#NUM!	841	#NUM!	828.5	#NUM!	816	#NUM!	803.5	#NUM!	791	#NUM!	778.5	#NUM!	766	#NUM!	753.5	#NUM!	741	#NUM!	728.5	#NUM!	716	#NUM!	703.5	#NUM!	691	#NUM!	678.5	#NUM!	666	#NUM!	653.5	#NUM!	641	#NUM!	628.5	#NUM!	616	#NUM!	603.5
	904.5	#NUM!	892	#NUM!	879.5	#NUM!	867	#NUM!	854.5	#NUM!	842	#NUM!	829.5	#NUM!	817	#NUM!	804.5	#NUM!	792	#NUM!	779.5	#NUM!	767	#NUM!	754.5	#NUM!	742	#NUM!	729.5	#NUM!	717	#NUM!	704.5	#NUM!	692	#NUM!	679.5	#NUM!	667	#NUM!	654.5	#NUM!	642	#NUM!	629.5	#NUM!	617	#NUM!	604.5
	905.5	#NUM!	893	#NUM!	880.5	#NUM!	868	#NUM!	855.5	#NUM!	843	#NUM!	830.5	#NUM!	818	#NUM!	805.5	#NUM!	793	#NUM!	780.5	#NUM!	768	#NUM!	755.5	#NUM!	743	#NUM!	730.5	#NUM!	718	#NUM!	705.5	#NUM!	693	#NUM!	680.5	#NUM!	668	#NUM!	655.5	#NUM!	643	#NUM!	630.5	#NUM!	618	#NUM!	605.5
	906.5	#NUM!	894	#NUM!	881.5	#NUM!	869	#NUM!	856.5	#NUM!	844	#NUM!	831.5	#NUM!	819	#NUM!	806.5	#NUM!	794	#NUM!	781.5	#NUM!	769	#NUM!	756.5	#NUM!	744	#NUM!	731.5	#NUM!	719	#NUM!	706.5	#NUM!	694	#NUM!	681.5	#NUM!	669	#NUM!	656.5	#NUM!	644	#NUM!	631.5	#NUM!	619	#NUM!	606.5
	907.5	#NUM!	895	#NUM!	882.5	#NUM!	870	#NUM!	857.5	#NUM!	845	#NUM!	832.5	#NUM!	820	#NUM!	807.5	#NUM!	795	#NUM!	782.5	#NUM!	770	#NUM!	757.5	#NUM!	745	#NUM!	732.5	#NUM!	720	#NUM!	707.5	#NUM!	695	#NUM!	682.5	#NUM!	670	#NUM!	657.5	#NUM!	645	#NUM!	632.5	#NUM!	620	#NUM!	607.5
	908.5	#NUM!	896	#NUM!	883.5	#NUM!	871	#NUM!	858.5	#NUM!	846	#NUM!	833.5	#NUM!	821	#NUM!	808.5	#NUM!	796	#NUM!	783.5	#NUM!	771	#NUM!	758.5	#NUM!	746	#NUM!	733.5	#NUM!	721	#NUM!	708.5	#NUM!	696	#NUM!	683.5	#NUM!	671	#NUM!	658.5	#NUM!	646	#NUM!	633.5	#NUM!	621	#NUM!	608.5
	909.5	#NUM!	897	#NUM!	884.5	#NUM!	872	#NUM!	859.5	#NUM!	847	#NUM!	834.5	#NUM!	822	#NUM!	809.5	#NUM!	797	#NUM!	784.5	#NUM!	772	#NUM!	759.5	#NUM!	747	#NUM!	734.5	#NUM!	722	#NUM!	709.5	#NUM!	697	#NUM!	684.5	#NUM!	672	#NUM!	659.5	#NUM!	647	#NUM!	634.5	#NUM!	622	#NUM!	609.5
	910.5	#NUM!	898	#NUM!	885.5	#NUM!	873	#NUM!	860.5	#NUM!	848	#NUM!	835.5	#NUM!	823	#NUM!	810.5	#NUM!	798	#NUM!	785.5	#NUM!	773	#NUM!	760.5	#NUM!	748	#NUM!	735.5	#NUM!	723	#NUM!	710.5	#NUM!	698	#NUM!	685.5	#NUM!	673	#NUM!	660.5	#NUM!	648	#NUM!	635.5	#NUM!	623	#NUM!	610.5
	911.5	#NUM!	899	#NUM!	886.5	#NUM!	874	#NUM!	861.5	#NUM!	849	#NUM!	836.5	#NUM!	824	#NUM!	811.5	#NUM!	799	#NUM!	786.5	#NUM!	774	#NUM!	761.5	#NUM!	749	#NUM!	736.5	#NUM!	724	#NUM!	711.5	#NUM!	699	#NUM!	686.5	#NUM!	674	#NUM!	661.5	#NUM!	649	#NUM!	636.5	#NUM!	624	#NUM!	611.5
	912.5	#NUM!	900	#NUM!	887.5	#NUM!	875	#NUM!	862.5	#NUM!	850	#NUM!	837.5	#NUM!	825	#NUM!	812.5	#NUM!	800	#NUM!	787.5	#NUM!	775	#NUM!	762.5	#NUM!	750	#NUM!	737.5	#NUM!	725	#NUM!	712.5	#NUM!	700	#NUM!	687.5	#NUM!	675	#NUM!	662.5	#NUM!	650	#NUM!	637.5	#NUM!	625	#NUM!	612.5
	913.5	#NUM!	901	#NUM!	888.5	#NUM!	876	#NUM!	863.5	#NUM!	851	#NUM!	838.5	#NUM!	826	#NUM!	813.5	#NUM!	801	#NUM!	788.5	#NUM!	776	#NUM!	763.5	#NUM!	751	#NUM!	738.5	#NUM!	726	#NUM!	713.5	#NUM!	701	#NUM!	688.5	#NUM!	676	#NUM!	663.5	#NUM!	651	#NUM!	638.5	#NUM!	626	#NUM!	613.5
	914.5	#NUM!	902	#NUM!	889.5	#NUM!	877	#NUM!	864.5	#NUM!	852	#NUM!	839.5	#NUM!	827	#NUM!	814.5	#NUM!	802	#NUM!	789.5	#NUM!	777	#NUM!	764.5	#NUM!	752	#NUM!	739.5	#NUM!	727	#NUM!	714.5	#NUM!	702	#NUM!	689.5	#NUM!	677	#NUM!	664.5	#NUM!	652	#NUM!	639.5	#NUM!	627	#NUM!	614.5
	915.5	#NUM!	903	#NUM!	890.5	#NUM!	878	#NUM!	865.5	#NUM!	853	#NUM!	840.5	#NUM!	828	#NUM!	815.5	#NUM!	803	#NUM!	790.5	#NUM!	778	#NUM!	765.5	#NUM!	753	#NUM!	740.5	#NUM!	728	#NUM!	715.5	#NUM!	703	#NUM!	690.5	#NUM!	678	#NUM!	665.5	#NUM!	653	#NUM!	640.5	#NUM!	628	#NUM!	615.5
	916.5	#NUM!	904	#NUM!	891.5	#NUM!	879	#NUM!	866.5	#NUM!	854	#NUM!	841.5	#NUM!	829	#NUM!	816.5	#NUM!	804	#NUM!	791.5	#NUM!	779	#NUM!	766.5	#NUM!	754	#NUM!	741.5	#NUM!	729	#NUM!	716.5	#NUM!	704	#NUM!	691.5	#NUM!	679	#NUM!	666.5	#NUM!	654	#NUM!	641.5	#NUM!	629	#NUM!	616.5
	917.5	#NUM!	905	#NUM!	892.5	#NUM!	880	#NUM!	867.5	#NUM!	855	#NUM!	842.5	#NUM!	830	#NUM!	817.5	#NUM!	805	#NUM!	792.5	#NUM!	780	#NUM!	767.5	#NUM!	755	#NUM!	742.5	#NUM!	730	#NUM!	717.5	#NUM!	705	#NUM!	692.5	#NUM!	680	#NUM!	667.5	#NUM!	655	#NUM!	642.5	#NUM!	630	#NUM!	617.5
	918.5	#NUM!	906	#NUM!	893.5	#NUM!	881	#NUM!	868.5	#NUM!	856	#NUM!	843.5	#NUM!	831	#NUM!	818.5	#NUM!	806	#NUM!	793.5	#NUM!	781	#NUM!	768.5	#NUM!	756	#NUM!	743.5	#NUM!	731	#NUM!	718.5	#NUM!	706	#NUM!	693.5	#NUM!	681	#NUM!	668.5	#NUM!	656	#NUM!	643.5	#NUM!	631	#NUM!	618.5
	919.5	#NUM!	907	#NUM!	894.5	#NUM!	882	#NUM!	869.5	#NUM!	857	#NUM!	844.5	#NUM!	832	#NUM!	819.5	#NUM!	807	#NUM!	794.5	#NUM!	782	#NUM!	769.5	#NUM!	757	#NUM!	744.5	#NUM!	732	#NUM!	719.5	#NUM!	707	#NUM!	694.5	#NUM!	682	#NUM!	669.5	#NUM!	657	#NUM!	644.5	#NUM!	632	#NUM!	619.5
	920.5	#NUM!	908	#NUM!	895.5	#NUM!	883	#NUM!	870.5	#NUM!	858	#NUM!	845.5	#NUM!	833	#NUM!	820.5	#NUM!	808	#NUM!	795.5	#NUM!	783	#NUM!	770.5	#NUM!	758	#NUM!	745.5	#NUM!	733	#NUM!	720.5	#NUM!	708	#NUM!	695.5	#NUM!	683	#NUM!	670.5	#NUM!	658	#NUM!	645.5	#NUM!	633	#NUM!	620.5
	921.5	#NUM!	909	#NUM!	896.5	#NUM!	884	#NUM!	871.5	#NUM!	859	#NUM!	846.5	#NUM!	834	#NUM!	821.5	#NUM!	809	#NUM!	796.5	#NUM!	784	#NUM!	771.5	#NUM!	759	#NUM!	746.5	#NUM!	734	#NUM!	721.5	#NUM!	709	#NUM!	696.5	#NUM!	684	#NUM!	671.5	#NUM!	659	#NUM!	646.5	#NUM!	634	#NUM!	621.5
	922.5	#NUM!	910	#NUM!	897.5	#NUM!	885	#NUM!	872.5	#NUM!	860	#NUM!	847.5	#NUM!	835	#NUM!	822.5	#NUM!	810	#NUM!	797.5	#NUM!	785	#NUM!	772.5	#NUM!	760	#NUM!	747.5	#NUM!	735	#NUM!	722.5	#NUM!	710	#NUM!	697.5	#NUM!	685	#NUM!	672.5	#NUM!	660	#NUM!	647.5	#NUM!	635	#NUM!	622.5
	923.5	#NUM!	911	#NUM!	898.5	#NUM!	886	#NUM!	873.5	#NUM!	861	#NUM!	848.5	#NUM!	836	#NUM!	823.5	#NUM!	811	#NUM!	798.5	#NUM!	786	#NUM!	773.5	#NUM!	761	#NUM!	748.5	#NUM!	736	#NUM!	723.5	#NUM!	711	#NUM!	698.5	#NUM!	686	#NUM!	673.5	#NUM!	661	#NUM!	648.5	#NUM!	636	#NUM!	623.5
	924.5	#NUM!	912	#NUM!	899.5	#NUM!	887	#NUM!	874.5	#NUM!	862	#NUM!	849.5	#NUM!	837	#NUM!	824.5	#NUM!	812	#NUM!	799.5	#NUM!	787	#NUM!	774.5	#NUM!	762	#NUM!	749.5	#NUM!	737	#NUM!	724.5	#NUM!	712	#NUM!	699.5	#NUM!	687	#NUM!	674.5	#NUM!	662	#NUM!	649.5	#NUM!	637	#NUM!	624.5
	925.5	#NUM!	913	#NUM!	900.5	#NUM!	888	#NUM!	875.5	#NUM!	863	#NUM!	850.5	#NUM!	838	#NUM!	825.5	#NUM!	813	#NUM!	800.5	#NUM!	788	#NUM!	775.5	#NUM!	763	#NUM!	750.5	#NUM!	738	#NUM!	725.5	#NUM!	713	#NUM!	700.5	#NUM!	688	#NUM!	675.5	#NUM!	663	#NUM!	650.5	#NUM!	638	#NUM!	625.5
	926.5	#NUM!	914	#NUM!	901.5	#NUM!	889	#NUM!	876.5	#NUM!	864	#NUM!	851.5	#NUM!	839	#NUM!	826.5	#NUM!	814	#NUM!	801.5	#NUM!	789	#NUM!	776.5	#NUM!	764	#NUM!	751.5	#NUM!	739	#NUM!	726.5	#NUM!	714	#NUM!	701.5	#NUM!	689	#NUM!	676.5	#NUM!	664	#NUM!	651.5	#NUM!	639	#NUM!	626.5
	927.5	#NUM!	915	#NUM!	902.5	#NUM!	890	#NUM!	877.5	#NUM!	865	#NUM!	852.5	#NUM!	840	#NUM!	827.5	#NUM!	815	#NUM!	802.5	#NUM!	790	#NUM!	777.5	#NUM!	765	#NUM!	752.5	#NUM!	740	#NUM!	727.5	#NUM!	715	#NUM!	702.5	#NUM!	690	#NUM!	677.5	#NUM!	665	#NUM!	652.5	#NUM!	640	#NUM!	627.5
	928.5	#NUM!	916	#NUM!	903.5	#NUM!	891	#NUM!	878.5	#NUM!	866	#NUM!	853.5	#NUM!	841	#NUM!	828.5	#NUM!	816	#NUM!	803.5	#NUM!	791	#NUM!	778.5	#NUM!	766	#NUM!	753.5	#NUM!	741	#NUM!	728.5	#NUM!	716	#NUM!	703.5	#NUM!	691	#NUM!	678.5	#NUM!	666	#NUM!	653.5	#NUM!	641	#NUM!	628.5
	929.5	#NUM!	917	#NUM!	904.5	#NUM!	892	#NUM!	879.5	#NUM!	867	#NUM!	854.5	#NUM!	842	#NUM!	829.5	#NUM!	817	#NUM!	804.5	#NUM!	792	#NUM!	779.5	#NUM!	767	#NUM!	754.5	#NUM!	742	#NUM!	729.5	#NUM!	717	#NUM!	704.5	#NUM!	692	#NUM!	679.5	#NUM!	667	#NUM!	654.5	#NUM!	642	#NUM!	629.5
	930.5	#NUM!	918	#NUM!	905.5	#NUM!	893	#NUM!	880.5	#NUM!	868	#NUM!	855.5	#NUM!	843	#NUM!	830.5	#NUM!	818	#NUM!	805.5	#NUM!	793	#NUM!	780.5	#NUM!	768	#NUM!	755.5	#NUM!	743	#NUM!	730.5	#NUM!	718	#NUM!	705.5	#NUM!	693	#NUM!	680.5	#NUM!	668	#NUM!	655.5	#NUM!	643	#NUM!	630.5
	931.5	#NUM!	919	#NUM!	906.5	#NUM!	894	#NUM!	881.5	#NUM!	869	#NUM!	856.5	#NUM!	844	#NUM!	831.5	#NUM!	819	#NUM!	806.5	#NUM!	794	#NUM!	781.5	#NUM!	769	#NUM!	756.5	#NUM!	744	#NUM!	731.5	#NUM!	719	#NUM!	706.5	#NUM!	694	#NUM!	681.5	#NUM!	669	#NUM!	656.5	#NUM!	644	#NUM!	631.5
	932.5	#NUM!	920	#NUM!	907.5	#NUM!	895	#NUM!	882.5	#NUM!	870	#NUM!	857.5	#NUM!	845	#NUM!	832.5	#NUM!	820	#NUM!	807.5	#NUM!	795	#NUM!	782.5	#NUM!	770	#NUM!	757.5	#NUM!	745	#NUM!	732.5	#NUM!	720	#NUM!	707.5	#NUM!	695	#NUM!	682.5	#NUM!	670	#NUM!	657.5	#NUM!	645	#NUM!	632.5
	933.5	#NUM!	921	#NUM!	908.5	#NUM!	896	#NUM!	883.5	#NUM!	871	#NUM!	858.5	#NUM!	846	#NUM!	833.5	#NUM!	821	#NUM!	808.5	#NUM!	796	#NUM!	783.5	#NUM!	771	#NUM!	758.5	#NUM!	746	#NUM!	733.5	#NUM!	721	#NUM!	708.5	#NUM!	696	#NUM!	683.5	#NUM!	671	#NUM!	658.5	#NUM!	646	#NUM!	633.5
	934.5	#NUM!	922	#NUM!	909.5	#NUM!	897	#NUM!	884.5	#NUM!	872	#NUM!	859.5	#NUM!	847	#NUM!	834.5	#NUM!	822	#NUM!	809.5	#NUM!	797	#NUM!	784.5	#NUM!	772	#NUM!	759.5	#NUM!	747	#NUM!	734.5	#NUM!	722	#NUM!	709.5	#NUM!	697	#NUM!	684.5	#NUM!	672	#NUM!	659.5	#NUM!	647	#NUM!	634.5
	935.5	#NUM!	923	#NUM!	910.5	#NUM!	898	#NUM!	885.5	#NUM!	873	#NUM!	860.5	#NUM!	848	#NUM!	835.5	#NUM!	823	#NUM!	810.5	#NUM!	798	#NUM!	785.5	#NUM!	773	#NUM!	760.5	#NUM!	748	#NUM!	735.5	#NUM!	723	#NUM!	710.5	#NUM!	698	#NUM!	685.5	#NUM!	673	#NUM!	660.5	#NUM!	648	#NUM!	635.5
	936.5	#NUM!	924	#NUM!	911.5	#NUM!	899	#NUM!	886.5	#NUM!	874	#NUM!	861.5	#NUM!	849	#NUM!	836.5	#NUM!	824	#NUM!	811.5	#NUM!	799	#NUM!	786.5	#NUM!	774	#NUM!	761.5	#NUM!	749	#NUM!	736.5	#NUM!	724	#NUM!	711.5	#NUM!	699	#NUM!	686.5	#NUM!	674	#NUM!	661.5	#NUM!	649	#NUM!	636.5
	937.5	#NUM!	925	#NUM!	912.5	#NUM!	900	#NUM!	887.5	#NUM!	875	#NUM!	862.5	#NUM!	850	#NUM!	837.5	#NUM!	825	#NUM!	812.5	#NUM!	800	#NUM!	787.5	#NUM!	775	#NUM!	762.5	#NUM!	750	#NUM!	737.5	#NUM!	725	#NUM!	712.5	#NUM!	700	#NUM!	687.5	#NUM!	675	#NUM!	662.5	#NUM!	650	#NUM!	637.5
	938.5	#NUM!	926	#NUM!	913.5	#NUM!	901	#NUM!	888.5	#NUM!	876	#NUM!	863.5	#NUM!	851	#NUM!	838.5	#NUM!	826	#NUM!	813.5	#NUM!	801	#NUM!	788.5	#NUM!	776	#NUM!	763.5	#NUM!	751	#NUM!	738.5	#NUM!	726	#NUM!	713.5	#NUM!	701	#NUM!	688.5	#NUM!	676	#NUM!	663.5	#NUM!	651	#NUM!	638.5
	939.5	#NUM!	927	#NUM!	914.5	#NUM!	902	#NUM!	889.5	#NUM!	877	#NUM!	864.5	#NUM!	852	#NUM!	839.5	#NUM!	827	#NUM!	814.5	#NUM!	802	#NUM!	789.5	#NUM!	777	#NUM!	764.5	#NUM!	752	#NUM!	739.5	#NUM!	727	#NUM!	714.5	#NUM!	702	#NUM!	689.5	#NUM!	677	#NUM!	664.5	#NUM!	652	#NUM!	639.5
	940.5	#NUM!	928	#NUM!	915.5	#NUM!	903	#NUM!	890.5	#NUM!	878	#NUM!	865.5	#NUM!	853	#NUM!	840.5	#NUM!	828	#NUM!	815.5	#NUM!	803	#NUM!	790.5	#NUM!	778	#NUM!	765.5	#NUM!	753	#NUM!	740.5	#NUM!	728	#NUM!	715.5	#NUM!	703	#NUM!	690.5	#NUM!	678	#NUM!	665.5	#NUM!	653	#NUM!	640.5
	941.5	#NUM!	929	#NUM!	916.5	#NUM!	904	#NUM!	891.5	#NUM!	879	#NUM!	866.5	#NUM!	854	#NUM!	841.5	#NUM!	829	#NUM!	816.5	#NUM!	804	#NUM!	791.5	#NUM!	779	#NUM!	766.5	#NUM!	754	#NUM!	741.5	#NUM!	729	#NUM!	716.5	#NUM!	704	#NUM!	691.5	#NUM!	679	#NUM!	666.5	#NUM!	654	#NUM!	641.5
	942.5	#NUM!	930	#NUM!	917.5	#NUM!	905	#NUM!	892.5	#NUM!	880	#NUM!	867.5	#NUM!	855	#NUM!	842.5	#NUM!	830	#NUM!	817.5	#NUM!	805	#NUM!	792.5	#NUM!	780	#NUM!	767.5	#NUM!	755	#NUM!	742.5	#NUM!	730	#NUM!	717.5	#NUM!	705	#NUM!	692.5	#NUM!	680	#NUM!	667.5	#NUM!	655	#NUM!	642.5
	943.5	#NUM!	931	#NUM!	918.5	#NUM!	906	#NUM!	893.5	#NUM!	881	#NUM!	868.5	#NUM!	856	#NUM!	843.5	#NUM!	831	#NUM!	818.5	#NUM!	806	#NUM!	793.5	#NUM!	781	#NUM!	768.5	#NUM!	756	#NUM!	743.5	#NUM!	731	#NUM!	718.5	#NUM!	706	#NUM!	693.5	#NUM!	681	#NUM!	668.5	#NUM!	656	#NUM!	643.5
	944.5	#NUM!	932	#NUM!	919.5	#NUM!	907	#NUM!	894.5	#NUM!	882	#NUM!	869.5	#NUM!	857	#NUM!	844.5	#NUM!	832	#NUM!	819.5	#NUM!	807	#NUM!	794.5	#NUM!	782	#NUM!	769.5	#NUM!	757	#NUM!	744.5	#NUM!	732	#NUM!	719.5	#NUM!	707	#NUM!	694.5	#NUM!	682	#NUM!	669.5	#NUM!	657	#NUM!	644.5
	945.5	#NUM!	933	#NUM!	920.5	#NUM!	908	#NUM!	895.5	#NUM!	883	#NUM!	870.5	#NUM!	858	#NUM!	845.5	#NUM!	833	#NUM!	820.5	#NUM!	808	#NUM!	795.5	#NUM!	783	#NUM!	770.5	#NUM!	758	#NUM!	745.5	#NUM!	733	#NUM!	720.5	#NUM!	708	#NUM!	695.5	#NUM!	683	#NUM!	670.5	#NUM!	658	#NUM!	645.5
	946.5	#NUM!	934	#NUM!	921.5	#NUM!	909	#NUM!	896.5	#NUM!	884	#NUM!	871.5	#NUM!	859	#NUM!	846.5	#NUM!	834	#NUM!	821.5	#NUM!	809	#NUM!	796.5	#NUM!	784	#NUM!	771.5	#NUM!	759	#NUM!	746.5	#NUM!	734	#NUM!	721.5	#NUM!	709	#NUM!	696.5	#NUM!	684	#NUM!	671.5	#NUM!	659	#NUM!	646.5
	947.5	#NUM!	935	#NUM!	922.5	#NUM!	910	#NUM!	897.5	#NUM!	885	#NUM!	872.5	#NUM!	860	#NUM!	847.5	#NUM!	835	#NUM!	822.5	#NUM!	810	#NUM!	797.5	#NUM!	785	#NUM!	772.5	#NUM!	760	#NUM!	747.5	#NUM!	735	#NUM!	722.5	#NUM!	710	#NUM!	697.5	#NUM!	685	#NUM!	672.5	#NUM!	660	#NUM!	647.5
	948.5	#NUM!	936	#NUM!	923.5	#NUM!	911	#NUM!	898.5	#NUM!	886	#NUM!	873.5	#NUM!	861	#NUM!	848.5	#NUM!	836	#NUM!	823.5	#NUM!	811	#NUM!	798.5	#NUM!	786	#NUM!	773.5	#NUM!	761	#NUM!	748.5	#NUM!	736	#NUM!	723.5	#NUM!	711	#NUM!	698.5	#NUM!	686	#NUM!	673.5	#NUM!	661	#NUM!	648.5
	949.5	#NUM!	937	#NUM!	924.5	#NUM!	912	#NUM!	899.5	#NUM!	887	#NUM!	874.5	#NUM!	862	#NUM!	849.5	#NUM!	837	#NUM!	824.5	#NUM!	812	#NUM!	799.5	#NUM!	787	#NUM!	774.5	#NUM!	762	#NUM!	749.5	#NUM!	737	#NUM!	724.5	#NUM!	712	#NUM!	699.5	#NUM!	687	#NUM!	674.5	#NUM!	662	#NUM!	649.5
	950.5	#NUM!	938	#NUM!	925.5	#NUM!	913	#NUM!	900.5	#NUM!	888	#NUM!	875.5	#NUM!	863	#NUM!	850.5	#NUM!	838	#NUM!	825.5	#NUM!	813	#NUM!	800.5	#NUM!	788	#NUM!	775.5	#NUM!	763	#NUM!	750.5	#NUM!	738	#NUM!	725.5	#NUM!	713	#NUM!	700.5	#NUM!	688	#NUM!	675.5	#NUM!	663	#NUM!	650.5
	951.5	#NUM!	939	#NUM!	926.5	#NUM!	914	#NUM!	901.5	#NUM!	889	#NUM!	876.5	#NUM!	864	#NUM!	851.5	#NUM!	839	#NUM!	826.5	#NUM!	814	#NUM!	801.5	#NUM!	789	#NUM!	776.5	#NUM!	764	#NUM!	751.5	#NUM!	739	#NUM!	726.5	#NUM!	714	#NUM!	701.5	#NUM!	689	#NUM!	676.5	#NUM!	664	#NUM!	651.5
	952.5	#NUM!	940	#NUM!	927.5	#NUM!	915	#NUM!	902.5	#NUM!	890	#NUM!	877.5	#NUM!	865	#NUM!	852.5	#NUM!	840	#NUM!	827.5	#NUM!	815	#NUM!	802.5	#NUM!	790	#NUM!	777.5	#NUM!	765	#NUM!	752.5	#NUM!	740	#NUM!	727.5	#NUM!	715	#NUM!	702.5	#NUM!	690	#NUM!	677.5	#NUM!	665	#NUM!	652.5
	953.5	#NUM!	941	#NUM!	928.5	#NUM!	916	#NUM!	903.5	#NUM!	891	#NUM!	878.5	#NUM!	866	#NUM!	853.5	#NUM!	841	#NUM!	828.5	#NUM!	816	#NUM!	803.5	#NUM!	791	#NUM!	778.5	#NUM!	766	#NUM!	753.5	#NUM!	741	#NUM!	728.5	#NUM!	716	#NUM!	703.5	#NUM!	691	#NUM!	678.5	#NUM!	666	#NUM!	653.5
	954.5	#NUM!	942	#NUM!	929.5	#NUM!	917	#NUM!	904.5	#NUM!	892	#NUM!	879.5	#NUM!	867	#NUM!	854.5	#NUM!	842	#NUM!	829.5	#NUM!	817	#NUM!	804.5	#NUM!	792	#NUM!	779.5	#NUM!	767	#NUM!	754.5	#NUM!	742	#NUM!	729.5	#NUM!	717	#NUM!	704.5	#NUM!	692	#NUM!	679.5	#NUM!	667	#NUM!	654.5
	955.5	#NUM!	943	#NUM!	930.5	#NUM!	918	#NUM!	905.5	#NUM!	893	#NUM!	880.5	#NUM!	868	#NUM!	855.5	#NUM!	843	#NUM!	830.5	#NUM!	818	#NUM!	805.5	#NUM!	793	#NUM!	780.5	#NUM!	768	#NUM!	755.5	#NUM!	743	#NUM!	730.5	#NUM!	718	#NUM!	705.5	#NUM!	693	#NUM!	680.5	#NUM!	668	#NUM!	655.5
	956.5	#NUM!	944	#NUM!	931.5	#NUM!	919	#NUM!	906.5	#NUM!	894	#NUM!	881.5	#NUM!	869	#NUM!	856.5	#NUM!	844	#NUM!	831.5	#NUM!	819	#NUM!	806.5	#NUM!	794	#NUM!	781.5	#NUM!	769	#NUM!	756.5	#NUM!	744	#NUM!	731.5	#NUM!	719	#NUM!	706.5	#NUM!	694	#NUM!	681.5	#NUM!	669	#NUM!	656.5
	957.5	#NUM!	945	#NUM!	932.5	#NUM!	920	#NUM!	907.5	#NUM!	895	#NUM!	882.5	#NUM!	870	#NUM!	857.5	#NUM!	845	#NUM!	832.5	#NUM!	820	#NUM!	807.5	#NUM!	795	#NUM!	782.5	#NUM!	770	#NUM!	757.5	#NUM!	745	#NUM!	732.5	#NUM!	720	#NUM!	707.5	#NUM!	695	#NUM!	682.5	#NUM!	670	#NUM!	657.5
	958.5	#NUM!	946	#NUM!	933.5	#NUM!	921	#NUM!	908.5	#NUM!	896	#NUM!	883.5	#NUM!	871	#NUM!	858.5	#NUM!	846	#NUM!	833.5	#NUM!	821	#NUM!	808.5	#NUM!	796	#NUM!	783.5	#NUM!	771	#NUM!	758.5	#NUM!	746	#NUM!	733.5	#NUM!	721	#NUM!	708.5	#NUM!	696	#NUM!	683.5	#NUM!	671	#NUM!	658.5
	959.5	#NUM!	947	#NUM!	934.5	#NUM!	922	#NUM!	909.5	#NUM!	897	#NUM!	884.5	#NUM!	872	#NUM!	859.5	#NUM!	847	#NUM!	834.5	#NUM!	822	#NUM!	809.5	#NUM!	797	#NUM!	784.5	#NUM!	772	#NUM!	759.5	#NUM!	747	#NUM!	734.5	#NUM!	722	#NUM!	709.5	#NUM!	697	#NUM!	684.5	#NUM!	672	#NUM!	659.5
	960.5	#NUM!	948	#NUM!	935.5	#NUM!	923	#NUM!	910.5	#NUM!	898	#NUM!	885.5	#NUM!	873	#NUM!	860.5	#NUM!	848	#NUM!	835.5	#NUM!	823	#NUM!	810.5	#NUM!	798	#NUM!	785.5	#NUM!	773	#NUM!	760.5	#NUM!	748	#NUM!	735.5	#NUM!	723	#NUM!	710.5	#NUM!	698	#NUM!	685.5	#NUM!	673	#NUM!	660.5
	961.5	#NUM!	949	#NUM!	936.5	#NUM!	924	#NUM!	911.5	#NUM!	899	#NUM!	886.5	#NUM!	874	#NUM!	861.5	#NUM!	849	#NUM!	836.5	#NUM!	824	#NUM!	811.5	#NUM!	799	#NUM!	786.5	#NUM!	774	#NUM!	761.5	#NUM!	749	#NUM!	736.5	#NUM!	724	#NUM!	711.5	#NUM!	699	#NUM!	686.5	#NUM!	674	#NUM!	661.5
	962.5	#NUM!	950	#NUM!	937.5	#NUM!	925	#NUM!	912.5	#NUM!	900	#NUM!	887.5	#NUM!	875	#NUM!	862.5	#NUM!	850	#NUM!	837.5	#NUM!	825	#NUM!	812.5	#NUM!	800	#NUM!	787.5	#NUM!	775	#NUM!	762.5	#NUM!	750	#NUM!	737.5	#NUM!	725	#NUM!	712.5	#NUM!	700	#NUM!	687.5	#NUM!	675	#NUM!	662.5
	963.5	#NUM!	951	#NUM!	938.5	#NUM!	926	#NUM!	913.5	#NUM!	901	#NUM!	888.5	#NUM!	876	#NUM!	863.5	#NUM!	851	#NUM!	838.5	#NUM!	826	#NUM!	813.5	#NUM!	801	#NUM!	788.5	#NUM!	776	#NUM!	763.5	#NUM!	751	#NUM!	738.5	#NUM!	726	#NUM!	713.5	#NUM!	701	#NUM!	688.5	#NUM!	676	#NUM!	663.5
	964.5	#NUM!	952	#NUM!	939.5	#NUM!	927	#NUM!	914.5	#NUM!	902	#NUM!	889.5	#NUM!	877	#NUM!	864.5	#NUM!	852	#NUM!	839.5	#NUM!	827	#NUM!	814.5	#NUM!	802	#NUM!	789.5	#NUM!	777	#NUM!	764.5	#NUM!	752	#NUM!	739.5	#NUM!	727	#NUM!	714.5	#NUM!	702	#NUM!	689.5	#NUM!	677	#NUM!	664.5
	965.5	#NUM!	953	#NUM!	940.5	#NUM!	928	#NUM!	915.5	#NUM!	903	#NUM!	890.5	#NUM!	878	#NUM!	865.5	#NUM!	853	#NUM!	840.5	#NUM!	828	#NUM!	815.5	#NUM!	803	#NUM!	790.5	#NUM!	778	#NUM!	765.5	#NUM!	753	#NUM!	740.5	#NUM!	728	#NUM!	715.5	#NUM!	703	#NUM!	690.5	#NUM!	678	#NUM!	665.5
	966.5	#NUM!	954	#NUM!	941.5	#NUM!	929	#NUM!	916.5	#NUM!	904	#NUM!	891.5	#NUM!	879	#NUM!	866.5	#NUM!	854	#NUM!	841.5	#NUM!	829	#NUM!	816.5	#NUM!	804	#NUM!	791.5	#NUM!	779	#NUM!	766.5	#NUM!	754	#NUM!	741.5	#NUM!	729	#NUM!	716.5	#NUM!	704	#NUM!	691.5	#NUM!	679	#NUM!	666.5
	967.5	#NUM!	955	#NUM!	942.5	#NUM!	930	#NUM!	917.5	#NUM!	905	#NUM!	892.5	#NUM!	880	#NUM!	867.5	#NUM!	855	#NUM!	842.5	#NUM!	830	#NUM!	817.5	#NUM!	805	#NUM!	792.5	#NUM!	780	#NUM!	767.5	#NUM!	755	#NUM!	742.5	#NUM!	730	#NUM!	717.5	#NUM!	705	#NUM!	692.5	#NUM!	680	#NUM!	667.5
	968.5	#NUM!	956	#NUM!	943.5	#NUM!	931	#NUM!	918.5	#NUM!	906	#NUM!	893.5	#NUM!	881	#NUM!	868.5	#NUM!	856	#NUM!	843.5	#NUM!	831	#NUM!	818.5	#NUM!	806	#NUM!	793.5	#NUM!	781	#NUM!	768.5	#NUM!	756	#NUM!	743.5	#NUM!	731	#NUM!	718.5	#NUM!	706	#NUM!	693.5	#NUM!	681	#NUM!	668.5
	969.5	#NUM!	957	#NUM!	944.5	#NUM!	932	#NUM!	919.5	#NUM!	907	#NUM!	894.5	#NUM!	882	#NUM!	869.5	#NUM!	857	#NUM!	844.5	#NUM!	832	#NUM!	819.5	#NUM!	807	#NUM!	794.5	#NUM!	782	#NUM!	769.5	#NUM!	757	#NUM!	744.5	#NUM!	732	#NUM!	719.5	#NUM!	707	#NUM!	694.5	#NUM!	682	#NUM!	669.5
	970.5	#NUM!	958	#NUM!	945.5	#NUM!	933	#NUM!	920.5	#NUM!	908	#NUM!	895.5	#NUM!	883	#NUM!	870.5	#NUM!	858	#NUM!	845.5	#NUM!	833	#NUM!	820.5	#NUM!	808	#NUM!	795.5	#NUM!	783	#NUM!	770.5	#NUM!	758	#NUM!	745.5	#NUM!	733	#NUM!	720.5	#NUM!	708	#NUM!	695.5	#NUM!	683	#NUM!	670.5
	971.5	#NUM!	959	#NUM!	946.5	#NUM!	934	#NUM!	921.5	#NUM!	909	#NUM!	896.5	#NUM!	884	#NUM!	871.5	#NUM!	859	#NUM!	846.5	#NUM!	834	#NUM!	821.5	#NUM!	809	#NUM!	796.5	#NUM!	784	#NUM!	771.5	#NUM!	759	#NUM!	746.5	#NUM!	734	#NUM!	721.5	#NUM!	709	#NUM!	696.5	#NUM!	684	#NUM!	671.5
	972.5	#NUM!	960	#NUM!	947.5	#NUM!	935	#NUM!	922.5	#NUM!	910	#NUM!	897.5	#NUM!	885	#NUM!	872.5	#NUM!	860	#NUM!	847.5	#NUM!	835	#NUM!	822.5	#NUM!	810	#NUM!	797.5	#NUM!	785	#NUM!	772.5	#NUM!	760	#NUM!	747.5	#NUM!	735	#NUM!	722.5	#NUM!	710	#NUM!	697.5	#NUM!	685	#NUM!	672.5
	973.5	#NUM!	961	#NUM!	948.5	#NUM!	936	#NUM!	923.5	#NUM!	911	#NUM!	898.5	#NUM!	886	#NUM!	873.5	#NUM!	861	#NUM!	848.5	#NUM!	836	#NUM!	823.5	#NUM!	811	#NUM!	798.5	#NUM!	786	#NUM!	773.5	#NUM!	761	#NUM!	748.5	#NUM!	736	#NUM!	723.5	#NUM!	711	#NUM!	698.5	#NUM!	686	#NUM!	673.5
	974.5	#NUM!	962	#NUM!	949.5	#NUM!	937	#NUM!	924.5	#NUM!	912	#NUM!	899.5	#NUM!	887	#NUM!	874.5	#NUM!	862	#NUM!	849.5	#NUM!	837	#NUM!	824.5	#NUM!	812	#NUM!	799.5	#NUM!	787	#NUM!	774.5	#NUM!	762	#NUM!	749.5	#NUM!	737	#NUM!	724.5	#NUM!	712	#NUM!	699.5	#NUM!	687	#NUM!	674.5
	975.5	#NUM!	963	#NUM!	950.5	#NUM!	938	#NUM!	925.5	#NUM!	913	#NUM!	900.5	#NUM!	888	#NUM!	875.5	#NUM!	863	#NUM!	850.5	#NUM!	838	#NUM!	825.5	#NUM!	813	#NUM!	800.5	#NUM!	788	#NUM!	775.5	#NUM!	763	#NUM!	750.5	#NUM!	738	#NUM!	725.5	#NUM!	713	#NUM!	700.5	#NUM!	688	#NUM!	675.5
	976.5	#NUM!	964	#NUM!	951.5	#NUM!	939	#NUM!	926.5	#NUM!	914	#NUM!	901.5	#NUM!	889	#NUM!	876.5	#NUM!	864	#NUM!	851.5	#NUM!	839	#NUM!	826.5	#NUM!	814	#NUM!	801.5	#NUM!	789	#NUM!	776.5	#NUM!	764	#NUM!	751.5	#NUM!	739	#NUM!	726.5	#NUM!	714	#NUM!	701.5	#NUM!	689	#NUM!	676.5
	977.5	#NUM!	965	#NUM!	952.5	#NUM!	940	#NUM!	927.5	#NUM!	915	#NUM!	902.5	#NUM!	890	#NUM!	877.5	#NUM!	865	#NUM!	852.5	#NUM!	840	#NUM!	827.5	#NUM!	815	#NUM!	802.5	#NUM!	790	#NUM!	777.5	#NUM!	765	#NUM!	752.5	#NUM!	740	#NUM!	727.5	#NUM!	715	#NUM!	702.5	#NUM!	690	#NUM!	677.5
	978.5	#NUM!	966	#NUM!	953.5	#NUM!	941	#NUM!	928.5	#NUM!	916	#NUM!	903.5	#NUM!	891	#NUM!	878.5	#NUM!	866	#NUM!	853.5	#NUM!	841	#NUM!	828.5	#NUM!	816	#NUM!	803.5	#NUM!	791	#NUM!	778.5	#NUM!	766	#NUM!	753.5	#NUM!	741	#NUM!	728.5	#NUM!	716	#NUM!	703.5	#NUM!	691	#NUM!	678.5
	979.5	#NUM!	967	#NUM!	954.5	#NUM!	942	#NUM!	929.5	#NUM!	917	#NUM!	904.5	#NUM!	892	#NUM!	879.5	#NUM!	867	#NUM!	854.5	#NUM!	842	#NUM!	829.5	#NUM!	817	#NUM!	804.5	#NUM!	792	#NUM!	779.5	#NUM!	767	#NUM!	754.5	#NUM!	742	#NUM!	729.5	#NUM!	717	#NUM!	704.5	#NUM!	692	#NUM!	679.5
	980.5	#NUM!	968	#NUM!	955.5	#NUM!	943	#NUM!	930.5	#NUM!	918	#NUM!	905.5	#NUM!	893	#NUM!	880.5	#NUM!	868	#NUM!	855.5	#NUM!	843	#NUM!	830.5	#NUM!	818	#NUM!	805.5	#NUM!	793	#NUM!	780.5	#NUM!	768	#NUM!	755.5	#NUM!	743	#NUM!	730.5	#NUM!	718	#NUM!	705.5	#NUM!	693	#NUM!	680.5
	981.5	#NUM!	969	#NUM!	956.5	#NUM!	944	#NUM!	931.5	#NUM!	919	#NUM!	906.5	#NUM!	894	#NUM!	881.5	#NUM!	869	#NUM!	856.5	#NUM!	844	#NUM!	831.5	#NUM!	819	#NUM!	806.5	#NUM!	794	#NUM!	781.5	#NUM!	769	#NUM!	756.5	#NUM!	744	#NUM!	731.5	#NUM!	719	#NUM!	706.5	#NUM!	694	#NUM!	681.5
	982.5	#NUM!	970	#NUM!	957.5	#NUM!	945	#NUM!	932.5	#NUM!	920	#NUM!	907.5	#NUM!	895	#NUM!	882.5	#NUM!	870	#NUM!	857.5	#NUM!	845	#NUM!	832.5	#NUM!	820	#NUM!	807.5	#NUM!	795	#NUM!	782.5	#NUM!	770	#NUM!	757.5	#NUM!	745	#NUM!	732.5	#NUM!	720	#NUM!	707.5	#NUM!	695	#NUM!	682.5
	983.5	#NUM!	971	#NUM!	958.5	#NUM!	946	#NUM!	933.5	#NUM!	921	#NUM!	908.5	#NUM!	896	#NUM!	883.5	#NUM!	871	#NUM!	858.5	#NUM!	846	#NUM!	833.5	#NUM!	821	#NUM!	808.5	#NUM!	796	#NUM!	783.5	#NUM!	771	#NUM!	758.5	#NUM!	746	#NUM!	733.5	#NUM!	721	#NUM!	708.5	#NUM!	696	#NUM!	683.5
	984.5	#NUM!	972	#NUM!	959.5	#NUM!	947	#NUM!	934.5	#NUM!	922	#NUM!	909.5	#NUM!	897	#NUM!	884.5	#NUM!	872	#NUM!	859.5	#NUM!	847	#NUM!	834.5	#NUM!	822	#NUM!	809.5	#NUM!	797	#NUM!	784.5	#NUM!	772	#NUM!	759.5	#NUM!	747	#NUM!	734.5	#NUM!	722	#NUM!	709.5	#NUM!	697	#NUM!	684.5
	985.5	#NUM!	973	#NUM!	960.5	#NUM!	948	#NUM!	935.5	#NUM!	923	#NUM!	910.5	#NUM!	898	#NUM!	885.5	#NUM!	873	#NUM!	860.5	#NUM!	848	#NUM!	835.5	#NUM!	823	#NUM!	810.5	#NUM!	798	#NUM!	785.5	#NUM!	773	#NUM!	760.5	#NUM!	748	#NUM!	735.5	#NUM!	723	#NUM!	710.5	#NUM!	698	#NUM!	685.5
	986.5	#NUM!	974	#NUM!	961.5	#NUM!	949	#NUM!	936.5	#NUM!	924	#NUM!	911.5	#NUM!	899	#NUM!	886.5	#NUM!	874	#NUM!	861.5	#NUM!	849	#NUM!	836.5	#NUM!	824	#NUM!	811.5	#NUM!	799	#NUM!	786.5	#NUM!	774	#NUM!	761.5	#NUM!	749	#NUM!	736.5	#NUM!	724	#NUM!	711.5	#NUM!	699	#NUM!	686.5
	987.5	#NUM!	975	#NUM!	962.5	#NUM!	950	#NUM!	937.5	#NUM!	925	#NUM!	912.5	#NUM!	900	#NUM!	887.5	#NUM!	875	#NUM!	862.5	#NUM!	850	#NUM!	837.5	#NUM!	825	#NUM!	812.5	#NUM!	800	#NUM!	787.5	#NUM!	775	#NUM!	762.5	#NUM!	750	#NUM!	737.5	#NUM!	725	#NUM!	712.5	#NUM!	700	#NUM!	687.5
	988.5	#NUM!	976	#NUM!	963.5	#NUM!	951	#NUM!	938.5	#NUM!	926	#NUM!	913.5	#NUM!	901	#NUM!	888.5	#NUM!	876	#NUM!	863.5	#NUM!	851	#NUM!	838.5	#NUM!	826	#NUM!	813.5	#NUM!	801	#NUM!	788.5	#NUM!	776	#NUM!	763.5	#NUM!	751	#NUM!	738.5	#NUM!	726	#NUM!	713.5	#NUM!	701	#NUM!	688.5
[truncated: 71 more columns]

## Sheet: cumm plots - control
Calculation of cummulative data plots & test
						vesicle diameter increment (nm):	25
		cumm	cumm	cumm	cumm	cumm	cumm	cumm	cumm	cumm	cumm	cumm	cumm	cumm	cumm	cumm	cumm	cumm	cumm	cumm	cumm	cumm	cumm	cumm	cumm	cumm	cumm	cumm	cumm	cumm	cumm	cumm	cumm	cumm	cumm	cumm	cumm	cumm	cumm	cumm	cumm
bin (nm)		25	50	75	100	125	150	175	200	225	250	275	300	325	350	375	400	425	450	475	500	525	550	575	600	625	650	675	700	725	750	775	800	825	850	875	900	925	950	975	1000
25	<25.0001	26	8	6	4	4	4	2	2	2	2	2	2	2	2	2	2	2	2	2	2	2	2	2	2	2	2	2	2	2	2	2	2	2	2	2	2	2	2	2	2
50	<50.0001	26	51	20	14	12	10	8	8	6	6	6	6	4	4	4	4	4	4	4	4	4	4	4	4	4	2	2	2	2	2	2	2	2	2	2	2	2	2	2	2
75	<75.0001	26	51	76	34	26	22	18	16	14	12	12	10	10	10	8	8	8	8	6	6	6	6	6	6	6	6	6	6	4	4	4	4	4	4	4	4	4	4	4	4
100	<100.0001	26	51	76	101	52	40	32	28	24	22	20	18	16	16	14	14	12	12	12	12	10	10	10	10	10	8	8	8	8	8	8	8	8	6	6	6	6	6	6	6
125	<125.0001	26	51	76	101	126	68	54	44	38	34	32	28	26	24	22	22	20	18	18	16	16	16	14	14	14	14	12	12	12	12	12	10	10	10	10	10	10	10	10	8
150	<150.0001	26	51	76	101	126	151	86	68	58	52	46	42	38	34	32	30	28	26	26	24	22	22	20	20	20	18	18	18	16	16	16	16	14	14	14	14	14	12	12	12
175	<175.0001	26	51	76	101	126	151	176	104	84	72	64	58	52	48	44	42	38	36	34	32	32	30	28	28	26	26	24	24	22	22	22	20	20	20	18	18	18	18	16	16
200	<200.0001	26	51	76	101	126	151	176	201	122	102	88	78	70	64	58	54	52	48	46	42	40	38	36	36	34	32	32	30	30	28	28	26	26	24	24	24	22	22	22	22
225	<225.0001	26	51	76	101	126	151	176	201	226	142	118	102	92	82	76	70	66	62	58	54	52	50	46	44	42	42	40	38	36	36	34	34	32	32	30	30	28	28	28	26
250	<250.0001	26	51	76	101	126	151	176	201	226	251	162	136	118	106	96	88	82	76	72	68	64	62	58	56	54	52	50	48	46	44	42	42	40	38	38	36	36	34	34	32
275	<275.0001	26	51	76	101	126	151	176	201	226	251	276	182	152	134	122	110	102	94	88	84	78	74	72	68	64	62	60	58	56	54	52	50	48	46	46	44	42	42	40	40
300	<300.0001	26	51	76	101	126	151	176	201	226	251	276	301	202	170	152	136	124	116	108	102	96	90	86	82	78	74	72	68	66	64	62	60	58	56	54	52	52	50	48	48
325	<325.0001	26	51	76	101	126	151	176	201	226	251	276	301	326	222	188	168	152	140	130	122	114	108	102	96	92	88	84	82	78	76	72	70	68	66	64	62	60	58	56	56
350	<350.0001	26	51	76	101	126	151	176	201	226	251	276	301	326	351	242	208	184	168	154	144	134	126	120	114	108	104	98	94	92	88	84	82	78	76	74	72	70	68	66	64
375	<375.0001	26	51	76	101	126	151	176	201	226	251	276	301	326	351	376	262	226	202	184	170	158	148	140	132	126	120	114	110	106	102	98	94	92	88	86	82	80	78	76	74
400	<400.0001	26	51	76	101	126	151	176	201	226	251	276	301	326	351	376	401	282	244	220	202	186	174	162	154	146	138	132	126	122	116	112	108	104	102	98	94	92	90	86	84
425	<425.0001	26	51	76	101	126	151	176	201	226	251	276	301	326	351	376	401	426	304	264	238	218	202	188	178	168	160	152	144	138	134	128	124	118	114	112	108	104	102	98	96
450	<450.0001	26	51	76	101	126	151	176	201	226	251	276	301	326	351	376	401	426	451	324	284	256	234	218	204	192	182	172	164	158	152	146	140	134	130	126	122	118	114	112	108
475	<475.0001	26	51	76	101	126	151	176	201	226	251	276	301	326	351	376	401	426	451	476	344	302	274	252	234	220	208	196	186	178	170	164	158	152	146	142	136	132	128	124	122
500	<500.0001	26	51	76	101	126	151	176	201	226	251	276	301	326	351	376	401	426	451	476	501	366	322	292	270	252	236	222	212	202	192	184	176	170	164	158	152	148	144	138	134
525	<525.0001	26	51	76	101	126	151	176	201	226	251	276	301	326	351	376	401	426	451	476	501	526	388	342	310	286	268	252	238	226	216	206	198	190	182	176	170	164	160	154	150
550	<550.0001	26	51	76	101	126	151	176	201	226	251	276	301	326	351	376	401	426	451	476	501	526	551	408	362	330	304	284	268	254	242	230	220	212	202	196	188	182	176	170	166
575	<575.0001	26	51	76	101	126	151	176	201	226	251	276	301	326	351	376	401	426	451	476	501	526	551	576	430	382	348	322	302	284	270	256	244	234	226	216	208	202	194	188	182
600	<600.0001	26	51	76	101	126	151	176	201	226	251	276	301	326	351	376	401	426	451	476	501	526	551	576	601	452	402	366	340	320	302	286	272	260	248	240	230	222	214	208	202
625	<625.0001	26	51	76	101	126	151	176	201	226	251	276	301	326	351	376	401	426	451	476	501	526	551	576	601	626	472	422	386	358	336	318	302	288	274	264	254	244	236	228	220
650	<650.0001	26	51	76	101	126	151	176	201	226	251	276	301	326	351	376	401	426	451	476	501	526	551	576	601	626	651	494	442	404	376	354	334	318	304	290	278	268	258	250	242
675	<675.0001	26	51	76	101	126	151	176	201	226	251	276	301	326	351	376	401	426	451	476	501	526	551	576	601	626	651	676	516	462	424	396	372	352	334	320	306	294	282	272	264
700	<700.0001	26	51	76	101	126	151	176	201	226	251	276	301	326	351	376	401	426	451	476	501	526	551	576	601	626	651	676	701	538	482	444	414	390	368	352	336	322	308	298	286
725	<725.0001	26	51	76	101	126	151	176	201	226	251	276	301	326	351	376	401	426	451	476	501	526	551	576	601	626	651	676	701	726	558	502	462	432	408	386	368	352	338	324	312
750	<750.0001	26	51	76	101	126	151	176	201	226	251	276	301	326	351	376	401	426	451	476	501	526	551	576	601	626	651	676	701	726	751	580	522	482	452	426	404	384	368	354	340
775	<775.0001	26	51	76	101	126	151	176	201	226	251	276	301	326	351	376	401	426	451	476	501	526	551	576	601	626	651	676	701	726	751	776	602	544	502	470	444	422	402	384	370
800	<800.0001	26	51	76	101	126	151	176	201	226	251	276	301	326	351	376	401	426	451	476	501	526	551	576	601	626	651	676	701	726	751	776	801	624	564	522	488	462	438	418	402
825	<825.0001	26	51	76	101	126	151	176	201	226	251	276	301	326	351	376	401	426	451	476	501	526	551	576	601	626	651	676	701	726	751	776	801	826	646	584	542	508	480	456	436
850	<850.0001	26	51	76	101	126	151	176	201	226	251	276	301	326	351	376	401	426	451	476	501	526	551	576	601	626	651	676	701	726	751	776	801	826	851	668	606	562	526	498	474
875	<875.0001	26	51	76	101	126	151	176	201	226	251	276	301	326	351	376	401	426	451	476	501	526	551	576	601	626	651	676	701	726	751	776	801	826	851	876	690	626	582	546	516
900	<900.0001	26	51	76	101	126	151	176	201	226	251	276	301	326	351	376	401	426	451	476	501	526	551	576	601	626	651	676	701	726	751	776	801	826	851	876	901	712	646	602	566
925	<925.0001	26	51	76	101	126	151	176	201	226	251	276	301	326	351	376	401	426	451	476	501	526	551	576	601	626	651	676	701	726	751	776	801	826	851	876	901	926	734	668	622
950	<950.0001	26	51	76	101	126	151	176	201	226	251	276	301	326	351	376	401	426	451	476	501	526	551	576	601	626	651	676	701	726	751	776	801	826	851	876	901	926	951	756	688
975	<975.0001	26	51	76	101	126	151	176	201	226	251	276	301	326	351	376	401	426	451	476	501	526	551	576	601	626	651	676	701	726	751	776	801	826	851	876	901	926	951	976	778
1000	<1000.0001	26	51	76	101	126	151	176	201	226	251	276	301	326	351	376	401	426	451	476	501	526	551	576	601	626	651	676	701	726	751	776	801	826	851	876	901	926	951	976	1001
Example: equal contribution (weighting factor = 1) of vesicles from 0 to 550 nm diameter to a population of imaged sections; bin size 25 nm:
weighting:	1	1	1	1	1	1	1	1	1	1	1	1	1	1	1	1	1	1	1	1	1	1
% diameter:	0.0454545	0.0454545	0.0454545	0.0454545	0.0454545	0.0454545	0.0454545	0.0454545	0.0454545	0.0454545	0.0454545	0.0454545	0.0454545	0.0454545	0.0454545	0.0454545	0.0454545	0.0454545	0.0454545	0.0454545	0.0454545	0.0454545	1
sum:	26	51	76	101	126	151	176	201	226	251	276	301	326	351	376	401	426	451	476	501	526	551	6347	1
count:	26	51	76	101	126	151	176	201	226	251	276	301	326	351	376	401	426	451	476	501	526	551
bin (nm)	25 nm	50 nm	75 nm	100 nm	125 nm	150 nm	175 nm	200 nm	225 nm	250 nm	275 nm	300 nm	325 nm	350 nm	375 nm	400 nm	425 nm	450 nm	475 nm	500 nm	525 nm	550 nm	sum	cummulative %
25	26	8	6	4	4	4	2	2	2	2	2	2	2	2	2	2	2	2	2	2	2	2	84	0.0132346
50	0	43	14	10	8	6	6	6	4	4	4	4	2	2	2	2	2	2	2	2	2	2	129	0.0203246
75	0	0	56	20	14	12	10	8	8	6	6	4	6	6	4	4	4	4	2	2	2	2	180	0.0283599
100	0	0	0	67	26	18	14	12	10	10	8	8	6	6	6	6	4	4	6	6	4	4	225	0.0354498
125	0	0	0	0	74	28	22	16	14	12	12	10	10	8	8	8	8	6	6	4	6	6	258	0.0406491
150	0	0	0	0	0	83	32	24	20	18	14	14	12	10	10	8	8	8	8	8	6	6	289	0.0455333
175	0	0	0	0	0	0	90	36	26	20	18	16	14	14	12	12	10	10	8	8	10	8	312	0.0491571
200	0	0	0	0	0	0	0	97	38	30	24	20	18	16	14	12	14	12	12	10	8	8	333	0.0524657
225	0	0	0	0	0	0	0	0	104	40	30	24	22	18	18	16	14	14	12	12	12	12	348	0.0548291
250	0	0	0	0	0	0	0	0	0	109	44	34	26	24	20	18	16	14	14	14	12	12	357	0.056247
275	0	0	0	0	0	0	0	0	0	0	114	46	34	28	26	22	20	18	16	16	14	12	366	0.057665
300	0	0	0	0	0	0	0	0	0	0	0	119	50	36	30	26	22	22	20	18	18	16	377	0.0593981
325	0	0	0	0	0	0	0	0	0	0	0	0	124	52	36	32	28	24	22	20	18	18	374	0.0589255
350	0	0	0	0	0	0	0	0	0	0	0	0	0	129	54	40	32	28	24	22	20	18	367	0.0578226
375	0	0	0	0	0	0	0	0	0	0	0	0	0	0	134	54	42	34	30	26	24	22	366	0.057665
400	0	0	0	0	0	0	0	0	0	0	0	0	0	0	0	139	56	42	36	32	28	26	359	0.0565622
425	0	0	0	0	0	0	0	0	0	0	0	0	0	0	0	0	144	60	44	36	32	28	344	0.0541988
450	0	0	0	0	0	0	0	0	0	0	0	0	0	0	0	0	0	147	60	46	38	32	323	0.0508902
475	0	0	0	0	0	0	0	0	0	0	0	0	0	0	0	0	0	0	152	60	46	40	298	0.0469513
500	0	0	0	0	0	0	0	0	0	0	0	0	0	0	0	0	0	0	0	157	64	48	269	0.0423822
525	0	0	0	0	0	0	0	0	0	0	0	0	0	0	0	0	0	0	0	0	160	66	226	0.0356074
550	0	0	0	0	0	0	0	0	0	0	0	0	0	0	0	0	0	0	0	0	0	163	163	0.0256814
575	0	0	0	0	0	0	0	0	0	0	0	0	0	0	0	0	0	0	0	0	0	0	0	0
600	0	0	0	0	0	0	0	0	0	0	0	0	0	0	0	0	0	0	0	0	0	0	0	0
625	0	0	0	0	0	0	0	0	0	0	0	0	0	0	0	0	0	0	0	0	0	0	0	0
650	0	0	0	0	0	0	0	0	0	0	0	0	0	0	0	0	0	0	0	0	0	0	0	0
675	0	0	0	0	0	0	0	0	0	0	0	0	0	0	0	0	0	0	0	0	0	0	0	0
700	0	0	0	0	0	0	0	0	0	0	0	0	0	0	0	0	0	0	0	0	0	0	0	0
725	0	0	0	0	0	0	0	0	0	0	0	0	0	0	0	0	0	0	0	0	0	0	0	0
750	0	0	0	0	0	0	0	0	0	0	0	0	0	0	0	0	0	0	0	0	0	0	0	0
775	0	0	0	0	0	0	0	0	0	0	0	0	0	0	0	0	0	0	0	0	0	0	0	0
800	0	0	0	0	0	0	0	0	0	0	0	0	0	0	0	0	0	0	0	0	0	0	0	0
825	0	0	0	0	0	0	0	0	0	0	0	0	0	0	0	0	0	0	0	0	0	0	0	0
850	0	0	0	0	0	0	0	0	0	0	0	0	0	0	0	0	0	0	0	0	0	0	0	0
875	0	0	0	0	0	0	0	0	0	0	0	0	0	0	0	0	0	0	0	0	0	0	0	0
900	0	0	0	0	0	0	0	0	0	0	0	0	0	0	0	0	0	0	0	0	0	0	0	0
925	0	0	0	0	0	0	0	0	0	0	0	0	0	0	0	0	0	0	0	0	0	0	0	0
950	0	0	0	0	0	0	0	0	0	0	0	0	0	0	0	0	0	0	0	0	0	0	0	0
975	0	0	0	0	0	0	0	0	0	0	0	0	0	0	0	0	0	0	0	0	0	0	0	0
1000	0	0	0	0	0	0	0	0	0	0	0	0	0	0	0	0	0	0	0	0	0	0	0	0

## Sheet: data sample evaluation
Data input example: all N/E-ergic vesicles in WR
	1. insert chosen bin size (nm):
Bin size (nm):	25
	2. input data below:
				sum:	0	0	0	0	0	0	3168	2814	904	4518	12972	2107	8802	351	6392	12832	11076	6765	9044	5010	2630	2755	230.4	0	1878	2604	0	0	0	0	0	0	0	0	0	0	0	0	0	0	96852.4	1
	title			count:	26	51	76	101	126	151	176	201	226	251	276	301	326	351	376	401	426	451	476	501	526	551	576	601	626	651	676	695	695	695	695	695	695	695	695	695	695	695	695	695
bin (nm)	vesicle sections (count)	title vesicle sections %		bin (nm)	25 nm	50 nm	75 nm	100 nm	125 nm	150 nm	175 nm	200 nm	225 nm	250 nm	275 nm	300 nm	325 nm	350 nm	375 nm	400 nm	425 nm	450 nm	475 nm	500 nm	525 nm	550 nm	575 nm	600 nm	625 nm	650 nm	675 nm	700 nm	725 nm	750 nm	775 nm	800 nm	825 nm	850 nm	875 nm	900 nm	925 nm	950 nm	975 nm	1000 nm	sum	simulation %
25	0	0		25	0	0	0	0	0	0	36	28	8	36	94	14	54	2	34	64	52	30	38	20	10	10	0.8	0	6	8	0	0	0	0	0	0	0	0	0	0	0	0	0	0	544.8	0.00562505
50	0	0		50	0	0	0	0	0	0	108	84	16	72	188	28	54	2	34	64	52	30	38	20	10	10	0.8	0	6	0	0	0	0	0	0	0	0	0	0	0	0	0	0	0	816.8	0.00843345
75	1	0.00460829		75	0	0	0	0	0	0	180	112	32	108	282	28	162	6	68	128	104	60	38	20	10	10	0.8	0	6	16	0	0	0	0	0	0	0	0	0	0	0	0	0	0	1370.8	0.0141535
100	1	0.00460829		100	0	0	0	0	0	0	252	168	40	180	376	56	162	6	102	192	104	60	114	60	20	20	1.6	0	12	8	0	0	0	0	0	0	0	0	0	0	0	0	0	0	1933.6	0.0199644
125	3	0.0138249		125	0	0	0	0	0	0	396	224	56	216	564	70	270	8	136	256	208	90	114	40	30	30	1.6	0	12	24	0	0	0	0	0	0	0	0	0	0	0	0	0	0	2745.6	0.0283483
150	7	0.0322581		150	0	0	0	0	0	0	576	336	80	324	658	98	324	10	170	256	208	120	152	80	30	30	2.4	0	18	16	0	0	0	0	0	0	0	0	0	0	0	0	0	0	3488.4	0.0360177
175	13	0.0599078		175	0	0	0	0	0	0	1620	504	104	360	846	112	378	14	204	384	260	150	152	80	50	40	3.2	0	18	32	0	0	0	0	0	0	0	0	0	0	0	0	0	0	5311.2	0.0548381
200	13	0.0599078		200	0	0	0	0	0	0	0	1358	152	540	1128	140	486	16	238	384	364	180	228	100	40	40	3.2	0	24	24	0	0	0	0	0	0	0	0	0	0	0	0	0	0	5445.2	0.0562216
225	12	0.0552995		225	0	0	0	0	0	0	0	0	416	720	1410	168	594	18	306	512	364	210	228	120	60	60	4	0	24	40	0	0	0	0	0	0	0	0	0	0	0	0	0	0	5254	0.0542475
250	17	0.078341		250	0	0	0	0	0	0	0	0	0	1962	2068	238	702	24	340	576	416	210	266	140	60	60	4.8	0	36	40	0	0	0	0	0	0	0	0	0	0	0	0	0	0	7142.8	0.0737493
275	22	0.101382		275	0	0	0	0	0	0	0	0	0	0	5358	322	918	28	442	704	520	270	304	160	70	60	5.6	0	30	40	0	0	0	0	0	0	0	0	0	0	0	0	0	0	9231.6	0.0953162
300	13	0.0599078		300	0	0	0	0	0	0	0	0	0	0	0	833	1350	36	510	832	572	330	380	180	90	80	5.6	0	42	48	0	0	0	0	0	0	0	0	0	0	0	0	0	0	5288.6	0.0546047
325	17	0.078341		325	0	0	0	0	0	0	0	0	0	0	0	0	3348	52	612	1024	728	360	418	200	90	90	6.4	0	42	56	0	0	0	0	0	0	0	0	0	0	0	0	0	0	7026.4	0.0725475
350	10	0.0460829		350	0	0	0	0	0	0	0	0	0	0	0	0	0	129	918	1280	832	420	456	220	100	90	7.2	0	48	64	0	0	0	0	0	0	0	0	0	0	0	0	0	0	4564.2	0.0471253
375	16	0.0737327		375	0	0	0	0	0	0	0	0	0	0	0	0	0	0	2278	1728	1092	510	570	260	120	110	8	0	54	64	0	0	0	0	0	0	0	0	0	0	0	0	0	0	6794	0.070148
400	19	0.0875576		400	0	0	0	0	0	0	0	0	0	0	0	0	0	0	0	4448	1456	630	684	320	140	130	8.8	0	60	72	0	0	0	0	0	0	0	0	0	0	0	0	0	0	7948.8	0.0820713
425	15	0.0691244		425	0	0	0	0	0	0	0	0	0	0	0	0	0	0	0	0	3744	900	836	360	160	140	10.4	0	66	88	0	0	0	0	0	0	0	0	0	0	0	0	0	0	6304.4	0.0650929
450	10	0.0460829		450	0	0	0	0	0	0	0	0	0	0	0	0	0	0	0	0	0	2205	1140	460	190	160	12	0	72	88	0	0	0	0	0	0	0	0	0	0	0	0	0	0	4327	0.0446762
475	10	0.0460829		475	0	0	0	0	0	0	0	0	0	0	0	0	0	0	0	0	0	0	2888	600	230	200	13.6	0	84	104	0	0	0	0	0	0	0	0	0	0	0	0	0	0	4119.6	0.0425348
500	6	0.0276498		500	0	0	0	0	0	0	0	0	0	0	0	0	0	0	0	0	0	0	0	1570	320	240	16	0	96	112	0	0	0	0	0	0	0	0	0	0	0	0	0	0	2354	0.024305
525	4	0.0184332		525	0	0	0	0	0	0	0	0	0	0	0	0	0	0	0	0	0	0	0	0	800	330	20	0	102	128	0	0	0	0	0	0	0	0	0	0	0	0	0	0	1380	0.0142485
550	3	0.0138249		550	0	0	0	0	0	0	0	0	0	0	0	0	0	0	0	0	0	0	0	0	0	815	26.4	0	132	144	0	0	0	0	0	0	0	0	0	0	0	0	0	0	1117.4	0.0115371
575	1	0.00460829		575	0	0	0	0	0	0	0	0	0	0	0	0	0	0	0	0	0	0	0	0	0	0	67.2	0	156	176	0	0	0	0	0	0	0	0	0	0	0	0	0	0	399.2	0.00412174
600	0	0		600	0	0	0	0	0	0	0	0	0	0	0	0	0	0	0	0	0	0	0	0	0	0	0	0	210	216	0	0	0	0	0	0	0	0	0	0	0	0	0	0	426	0.00439845
625	2	0.00921659		625	0	0	0	0	0	0	0	0	0	0	0	0	0	0	0	0	0	0	0	0	0	0	0	0	522	280	0	0	0	0	0	0	0	0	0	0	0	0	0	0	802	0.00828064
650	1	0.00460829		650	0	0	0	0	0	0	0	0	0	0	0	0	0	0	0	0	0	0	0	0	0	0	0	0	0	716	0	0	0	0	0	0	0	0	0	0	0	0	0	0	716	0.00739269
675	1	0.00460829		675	0	0	0	0	0	0	0	0	0	0	0	0	0	0	0	0	0	0	0	0	0	0	0	0	0	0	0	0	0	0	0	0	0	0	0	0	0	0	0	0	0	0
700	0	0		700	0	0	0	0	0	0	0	0	0	0	0	0	0	0	0	0	0	0	0	0	0	0	0	0	0	0	0	0	0	0	0	0	0	0	0	0	0	0	0	0	0	0
725	0	0		725	0	0	0	0	0	0	0	0	0	0	0	0	0	0	0	0	0	0	0	0	0	0	0	0	0	0	0	0	0	0	0	0	0	0	0	0	0	0	0	0	0	0
750	0	0		750	0	0	0	0	0	0	0	0	0	0	0	0	0	0	0	0	0	0	0	0	0	0	0	0	0	0	0	0	0	0	0	0	0	0	0	0	0	0	0	0	0	0
775	0	0		775	0	0	0	0	0	0	0	0	0	0	0	0	0	0	0	0	0	0	0	0	0	0	0	0	0	0	0	0	0	0	0	0	0	0	0	0	0	0	0	0	0	0
800	0	0		800	0	0	0	0	0	0	0	0	0	0	0	0	0	0	0	0	0	0	0	0	0	0	0	0	0	0	0	0	0	0	0	0	0	0	0	0	0	0	0	0	0	0
825	0	0		825	0	0	0	0	0	0	0	0	0	0	0	0	0	0	0	0	0	0	0	0	0	0	0	0	0	0	0	0	0	0	0	0	0	0	0	0	0	0	0	0	0	0
850	0	0		850	0	0	0	0	0	0	0	0	0	0	0	0	0	0	0	0	0	0	0	0	0	0	0	0	0	0	0	0	0	0	0	0	0	0	0	0	0	0	0	0	0	0
875	0	0		875	0	0	0	0	0	0	0	0	0	0	0	0	0	0	0	0	0	0	0	0	0	0	0	0	0	0	0	0	0	0	0	0	0	0	0	0	0	0	0	0	0	0
900	0	0		900	0	0	0	0	0	0	0	0	0	0	0	0	0	0	0	0	0	0	0	0	0	0	0	0	0	0	0	0	0	0	0	0	0	0	0	0	0	0	0	0	0	0
925	0	0		925	0	0	0	0	0	0	0	0	0	0	0	0	0	0	0	0	0	0	0	0	0	0	0	0	0	0	0	0	0	0	0	0	0	0	0	0	0	0	0	0	0	0
950	0	0		950	0	0	0	0	0	0	0	0	0	0	0	0	0	0	0	0	0	0	0	0	0	0	0	0	0	0	0	0	0	0	0	0	0	0	0	0	0	0	0	0	0	0
975	0	0		975	0	0	0	0	0	0	0	0	0	0	0	0	0	0	0	0	0	0	0	0	0	0	0	0	0	0	0	0	0	0	0	0	0	0	0	0	0	0	0	0	0	0
1000	0	0		1000	0	0	0	0	0	0	0	0	0	0	0	0	0	0	0	0	0	0	0	0	0	0	0	0	0	0	0	0	0	0	0	0	0	0	0	0	0	0	0	0	0	0
sum:	217
				bin (nm)	25 nm	50 nm	75 nm	100 nm	125 nm	150 nm	175 nm	200 nm	225 nm	250 nm	275 nm	300 nm	325 nm	350 nm	375 nm	400 nm	425 nm	450 nm	475 nm	500 nm	525 nm	550 nm	575 nm	600 nm	625 nm	650 nm	675 nm	700 nm	725 nm	750 nm	775 nm	800 nm	825 nm	850 nm	875 nm	900 nm	925 nm	950 nm	975 nm	1000 nm
	3. change weighting factors until data and simulation correlate (cummulative plot and R2 value):			weighting factor:	0	0	0	0	0	0	18	14	4	18	47	7	27	1	17	32	26	15	19	10	5	5	0.4	0	3	4	0	0	0	0	0	0	0	0	0	0	0	0	0	0
				% :	0	0	0	0	0	0	0.0660793	0.051395	0.0146843	0.0660793	0.17254	0.0256975	0.0991189	0.00367107	0.0624082	0.117474	0.0954479	0.0550661	0.0697504	0.0367107	0.0183554	0.0183554	0.00146843	0	0.0110132	0.0146843	0	0	0	0	0	0	0	0	0	0	0	0	0	0
				1
	0.947648	0
	0.0179873	#N/A
Correlation (R2):	0.986144	0.00452723
	2775.64	39
	0.056889	0.000799338
Reconstructed true vesicle diameters:
bin (nm)	true vesicle diameters (nm)
25	0
50	0
75	0
100	0
125	0
150	0
175	0.0660793
200	0.051395
225	0.0146843
250	0.0660793
275	0.17254
300	0.0256975
325	0.0991189
350	0.00367107
375	0.0624082
400	0.117474
425	0.0954479
450	0.0550661
475	0.0697504
500	0.0367107
525	0.0183554
550	0.0183554
575	0.00146843
600	0
625	0.0110132
650	0.0146843
675	0
700	0
725	0
750	0
775	0
800	0
825	0
850	0
875	0
900	0
925	0
950	0
975	0
1000	0

## Sheet: data input-output template
Note - only cells highlighted in yellow are designed for user modification and data input
	1. insert chosen bin size (nm):
Bin size (nm):	25
	2. input data below:
				sum:	26	51	76	101	126	151	176	201	226	251	276	301	326	351	376	401	426	451	476	501	526	551	576	601	626	651	676	701	726	751	776	801	826	851	876	901	926	951	976	1001	14909	1
	title			count:	26	51	76	101	126	151	176	201	226	251	276	301	326	351	376	401	426	451	476	501	526	551	576	601	626	651	676	695	695	695	695	695	695	695	695	695	695	695	695	695
bin (nm)	vesicle sections (count)	title vesicle sections %		bin (nm)	25 nm	50 nm	75 nm	100 nm	125 nm	150 nm	175 nm	200 nm	225 nm	250 nm	275 nm	300 nm	325 nm	350 nm	375 nm	400 nm	425 nm	450 nm	475 nm	500 nm	525 nm	550 nm	575 nm	600 nm	625 nm	650 nm	675 nm	700 nm	725 nm	750 nm	775 nm	800 nm	825 nm	850 nm	875 nm	900 nm	925 nm	950 nm	975 nm	1000 nm	sum	simulation %
25	0	#DIV/0!		25	26	8	6	4	4	4	2	2	2	2	2	2	2	2	2	2	2	2	2	2	2	2	2	2	2	2	2	2	2	2	2	2	2	2	2	2	2	2	2	2	108	0.00724395
50	0	#DIV/0!		50	0	43	14	10	8	6	6	6	4	4	4	4	2	2	2	2	2	2	2	2	2	2	2	2	2	0	0	0	0	0	0	0	0	0	0	0	0	0	0	0	135	0.00905493
75	0	#DIV/0!		75	0	0	56	20	14	12	10	8	8	6	6	4	6	6	4	4	4	4	2	2	2	2	2	2	2	4	4	4	2	2	2	2	2	2	2	2	2	2	2	2	210	0.0140855
100	0	#DIV/0!		100	0	0	0	67	26	18	14	12	10	10	8	8	6	6	6	6	4	4	6	6	4	4	4	4	4	2	2	2	4	4	4	4	4	2	2	2	2	2	2	2	265	0.0177745
125	0	#DIV/0!		125	0	0	0	0	74	28	22	16	14	12	12	10	10	8	8	8	8	6	6	4	6	6	4	4	4	6	4	4	4	4	4	2	2	4	4	4	4	4	4	2	304	0.0203904
150	0	#DIV/0!		150	0	0	0	0	0	83	32	24	20	18	14	14	12	10	10	8	8	8	8	8	6	6	6	6	6	4	6	6	4	4	4	6	4	4	4	4	4	2	2	4	349	0.0234087
175	0	#DIV/0!		175	0	0	0	0	0	0	90	36	26	20	18	16	14	14	12	12	10	10	8	8	10	8	8	8	6	8	6	6	6	6	6	4	6	6	4	4	4	6	4	4	388	0.0260245
200	0	#DIV/0!		200	0	0	0	0	0	0	0	97	38	30	24	20	18	16	14	12	14	12	12	10	8	8	8	8	8	6	8	6	8	6	6	6	6	4	6	6	4	4	6	6	413	0.0277014
225	0	#DIV/0!		225	0	0	0	0	0	0	0	0	104	40	30	24	22	18	18	16	14	14	12	12	12	12	10	8	8	10	8	8	6	8	6	8	6	8	6	6	6	6	6	4	442	0.0296465
250	0	#DIV/0!		250	0	0	0	0	0	0	0	0	0	109	44	34	26	24	20	18	16	14	14	14	12	12	12	12	12	10	10	10	10	8	8	8	8	6	8	6	8	6	6	6	471	0.0315917
275	0	#DIV/0!		275	0	0	0	0	0	0	0	0	0	0	114	46	34	28	26	22	20	18	16	16	14	12	14	12	10	10	10	10	10	10	10	8	8	8	8	8	6	8	6	8	486	0.0325978
300	0	#DIV/0!		300	0	0	0	0	0	0	0	0	0	0	0	119	50	36	30	26	22	22	20	18	18	16	14	14	14	12	12	10	10	10	10	10	10	10	8	8	10	8	8	8	513	0.0344087
325	0	#DIV/0!		325	0	0	0	0	0	0	0	0	0	0	0	0	124	52	36	32	28	24	22	20	18	18	16	14	14	14	12	14	12	12	10	10	10	10	10	10	8	8	8	8	522	0.0350124
350	0	#DIV/0!		350	0	0	0	0	0	0	0	0	0	0	0	0	0	129	54	40	32	28	24	22	20	18	18	18	16	16	14	12	14	12	12	12	10	10	10	10	10	10	10	8	531	0.0356161
375	0	#DIV/0!		375	0	0	0	0	0	0	0	0	0	0	0	0	0	0	134	54	42	34	30	26	24	22	20	18	18	16	16	16	14	14	14	12	14	12	12	10	10	10	10	10	550	0.0368905
400	0	#DIV/0!		400	0	0	0	0	0	0	0	0	0	0	0	0	0	0	0	139	56	42	36	32	28	26	22	22	20	18	18	16	16	14	14	14	12	14	12	12	12	12	10	10	559	0.0374941
425	0	#DIV/0!		425	0	0	0	0	0	0	0	0	0	0	0	0	0	0	0	0	144	60	44	36	32	28	26	24	22	22	20	18	16	18	16	16	14	12	14	14	12	12	12	12	568	0.0380978
450	0	#DIV/0!		450	0	0	0	0	0	0	0	0	0	0	0	0	0	0	0	0	0	147	60	46	38	32	30	26	24	22	20	20	20	18	18	16	16	16	14	14	14	12	14	12	569	0.0381649
475	0	#DIV/0!		475	0	0	0	0	0	0	0	0	0	0	0	0	0	0	0	0	0	0	152	60	46	40	34	30	28	26	24	22	20	18	18	18	18	16	16	14	14	14	12	14	570	0.0382319
500	0	#DIV/0!		500	0	0	0	0	0	0	0	0	0	0	0	0	0	0	0	0	0	0	0	157	64	48	40	36	32	28	26	26	24	22	20	18	18	18	16	16	16	16	14	12	577	0.0387015
525	0	#DIV/0!		525	0	0	0	0	0	0	0	0	0	0	0	0	0	0	0	0	0	0	0	0	160	66	50	40	34	32	30	26	24	24	22	22	20	18	18	18	16	16	16	16	568	0.0380978
550	0	#DIV/0!		550	0	0	0	0	0	0	0	0	0	0	0	0	0	0	0	0	0	0	0	0	0	163	66	52	44	36	32	30	28	26	24	22	22	20	20	18	18	16	16	16	565	0.0378966
575	0	#DIV/0!		575	0	0	0	0	0	0	0	0	0	0	0	0	0	0	0	0	0	0	0	0	0	0	168	68	52	44	38	34	30	28	26	24	22	24	20	20	20	18	18	16	558	0.0374271
600	0	#DIV/0!		600	0	0	0	0	0	0	0	0	0	0	0	0	0	0	0	0	0	0	0	0	0	0	0	171	70	54	44	38	36	32	30	28	26	22	24	22	20	20	20	20	551	0.0369575
625	0	#DIV/0!		625	0	0	0	0	0	0	0	0	0	0	0	0	0	0	0	0	0	0	0	0	0	0	0	0	174	70	56	46	38	34	32	30	28	26	24	24	22	22	20	18	534	0.0358173
650	0	#DIV/0!		650	0	0	0	0	0	0	0	0	0	0	0	0	0	0	0	0	0	0	0	0	0	0	0	0	0	179	72	56	46	40	36	32	30	30	26	24	24	22	22	22	521	0.0349453
675	0	#DIV/0!		675	0	0	0	0	0	0	0	0	0	0	0	0	0	0	0	0	0	0	0	0	0	0	0	0	0	0	182	74	58	48	42	38	34	30	30	28	26	24	22	22	506	0.0339392
700	0	#DIV/0!		700	0	0	0	0	0	0	0	0	0	0	0	0	0	0	0	0	0	0	0	0	0	0	0	0	0	0	0	185	76	58	48	42	38	34	32	30	28	26	26	22	481	0.0322624
725	0	#DIV/0!		725	0	0	0	0	0	0	0	0	0	0	0	0	0	0	0	0	0	0	0	0	0	0	0	0	0	0	0	0	188	76	58	48	42	40	34	32	30	30	26	26	452	0.0303173
750	0	#DIV/0!		750	0	0	0	0	0	0	0	0	0	0	0	0	0	0	0	0	0	0	0	0	0	0	0	0	0	0	0	0	0	193	78	60	50	44	40	36	32	30	30	28	425	0.0285063
775	0	#DIV/0!		775	0	0	0	0	0	0	0	0	0	0	0	0	0	0	0	0	0	0	0	0	0	0	0	0	0	0	0	0	0	0	196	80	62	50	44	40	38	34	30	30	388	0.0260245
800	0	#DIV/0!		800	0	0	0	0	0	0	0	0	0	0	0	0	0	0	0	0	0	0	0	0	0	0	0	0	0	0	0	0	0	0	0	199	80	62	52	44	40	36	34	32	341	0.0228721
825	0	#DIV/0!		825	0	0	0	0	0	0	0	0	0	0	0	0	0	0	0	0	0	0	0	0	0	0	0	0	0	0	0	0	0	0	0	0	202	82	62	54	46	42	38	34	284	0.0190489
850	0	#DIV/0!		850	0	0	0	0	0	0	0	0	0	0	0	0	0	0	0	0	0	0	0	0	0	0	0	0	0	0	0	0	0	0	0	0	0	205	84	64	54	46	42	38	205	0.0137501
875	0	#DIV/0!		875	0	0	0	0	0	0	0	0	0	0	0	0	0	0	0	0	0	0	0	0	0	0	0	0	0	0	0	0	0	0	0	0	0	0	208	84	64	56	48	42	0	0
900	0	#DIV/0!		900	0	0	0	0	0	0	0	0	0	0	0	0	0	0	0	0	0	0	0	0	0	0	0	0	0	0	0	0	0	0	0	0	0	0	0	211	86	64	56	50	0	0
925	0	#DIV/0!		925	0	0	0	0	0	0	0	0	0	0	0	0	0	0	0	0	0	0	0	0	0	0	0	0	0	0	0	0	0	0	0	0	0	0	0	0	214	88	66	56	0	0
950	0	#DIV/0!		950	0	0	0	0	0	0	0	0	0	0	0	0	0	0	0	0	0	0	0	0	0	0	0	0	0	0	0	0	0	0	0	0	0	0	0	0	0	217	88	66	0	0
975	0	#DIV/0!		975	0	0	0	0	0	0	0	0	0	0	0	0	0	0	0	0	0	0	0	0	0	0	0	0	0	0	0	0	0	0	0	0	0	0	0	0	0	0	220	90	0	0
1000	0	#DIV/0!		1000	0	0	0	0	0	0	0	0	0	0	0	0	0	0	0	0	0	0	0	0	0	0	0	0	0	0	0	0	0	0	0	0	0	0	0	0	0	0	0	223	0	0
sum:	0
				bin (nm)	25 nm	50 nm	75 nm	100 nm	125 nm	150 nm	175 nm	200 nm	225 nm	250 nm	275 nm	300 nm	325 nm	350 nm	375 nm	400 nm	425 nm	450 nm	475 nm	500 nm	525 nm	550 nm	575 nm	600 nm	625 nm	650 nm	675 nm	700 nm	725 nm	750 nm	775 nm	800 nm	825 nm	850 nm	875 nm	900 nm	925 nm	950 nm	975 nm	1000 nm
	3. change weighting factors until data and simulation correlate (cummulative plot and R2 value):			weighting factor:	1	1	1	1	1	1	1	1	1	1	1	1	1	1	1	1	1	1	1	1	1	1	1	1	1	1	1	1	1	1	1	1	1	1	1	1	1	1	1	1
				% :	0.025	0.025	0.025	0.025	0.025	0.025	0.025	0.025	0.025	0.025	0.025	0.025	0.025	0.025	0.025	0.025	0.025	0.025	0.025	0.025	0.025	0.025	0.025	0.025	0.025	0.025	0.025	0.025	0.025	0.025	0.025	0.025	0.025	0.025	0.025	0.025	0.025	0.025	0.025	0.025
				1
	#VALUE!	#VALUE!
	#VALUE!	#VALUE!
Correlation (R2):	#VALUE!	#VALUE!
	#VALUE!	#VALUE!
	#VALUE!	#VALUE!
Reconstructed true vesicle diameters:
bin (nm)	true vesicle diameters (nm)
25	0.025
50	0.025
75	0.025
100	0.025
125	0.025
150	0.025
175	0.025
200	0.025
225	0.025
250	0.025
275	0.025
300	0.025
325	0.025
350	0.025
375	0.025
400	0.025
425	0.025
450	0.025
475	0.025
500	0.025
525	0.025
550	0.025
575	0.025
600	0.025
625	0.025
650	0.025
675	0.025
700	0.025
725	0.025
750	0.025
775	0.025
800	0.025
825	0.025
850	0.025
875	0.025
900	0.025
925	0.025
950	0.025
975	0.025
1000	0.025
